# Supplementary material for: Leveraging Diverse Cell-Death Patterns to Decipher the Interactive Relation of Unfavorable Outcome and Tumor Microenvironment in Breast Cancer
Source: Bioengineering (Basel). 2025 Apr 15;12(4):420. doi: 10.3390/bioengineering12040420 (PMC12024675; doi:10.3390/bioengineering12040420)
Supplement: Supplementary file 1 [file bioengineering-12-00420-s001.zip]

Archive with 3 entries (3 files):
- figure S1.tif
- figure S2.tif
- Table S1.xlsx
