# Supplementary material for: Leveraging Diverse Cell-Death Patterns to Decipher the Interactive Relation of Unfavorable Outcome and Tumor Microenvironment in Breast Cancer
Source: Bioengineering (Basel). 2025 Apr 15;12(4):420. doi: 10.3390/bioengineering12040420 (PMC12024675; doi:10.3390/bioengineering12040420)
Supplement: Supplementary file 1 [file bioengineering-12-00420-s001.zip › Table S1.xlsx]

## Sheet: apoptosis
Table S1. PCD-related genes in our study
a）apoptosis-related genes
Gene Symbol	Gene Description
PDPK1	3-phosphoinositide dependent protein kinase 1
ABL1	ABL proto-oncogene 1, non-receptor tyrosine kinase
ACAA2	acetyl-CoA acyltransferase 2
ATF2	activating transcription factor 2
ATF3	activating transcription factor 3
ATF4	activating transcription factor 4
ACVR1	activin A receptor, type I
ACVR1B	activin A receptor, type IB
ADORA1	adenosine A1 receptor
ADCY10	adenylate cyclase 10 (soluble)
ARL6IP5	ADP-ribosylation factor-like 6 interacting protein 5
AR	androgen receptor
AGTR2	angiotensin II receptor, type 2
AGT	angiotensinogen (serpin peptidase inhibitor, clade A, member 8)
ANXA6	annexin A6
AATF	apoptosis antagonizing transcription factor
AEN	apoptosis enhancing nuclease
AIFM1	apoptosis-inducing factor, mitochondrion-associated, 1
APAF1	apoptotic peptidase activating factor 1
AVP	arginine vasopressin
ATM	ATM serine/threonine kinase
ATAD5	ATPase family, AAA domain containing 5
ATP2A1	ATPase, Ca++ transporting, cardiac muscle, fast twitch 1
ATP2A3	ATPase, Ca++ transporting, ubiquitous
ACKR3	atypical chemokine receptor 3
BCL10	B-cell CLL/lymphoma 10
BCL2	B-cell CLL/lymphoma 2
BCAP31	B-cell receptor-associated protein 31
BNIP3	BCL2/adenovirus E1B 19kDa interacting protein 3
BNIP3L	BCL2/adenovirus E1B 19kDa interacting protein 3-like
BAK1	BCL2-antagonist/killer 1
BAD	BCL2-associated agonist of cell death
BAG3	BCL2-associated athanogene 3
BAG5	BCL2-associated athanogene 5
BAG6	BCL2-associated athanogene 6
BCLAF1	BCL2-associated transcription factor 1
BAX	BCL2-associated X protein
BIK	BCL2-interacting killer (apoptosis-inducing)
BCL2L1	BCL2-like 1
BCL2L10	BCL2-like 10 (apoptosis facilitator)
BCL2L11	BCL2-like 11 (apoptosis facilitator)
BCL2L14	BCL2-like 14 (apoptosis facilitator)
BCL2L2	BCL2-like 2
BCL2A1	BCL2-related protein A1
BECN1	beclin 1, autophagy related
BID	BH3 interacting domain death agonist
BMP4	bone morphogenetic protein 4
BMP5	bone morphogenetic protein 5
BMPR1B	bone morphogenetic protein receptor, type IB
BRSK2	BR serine/threonine kinase 2
BDKRB2	bradykinin receptor B2
BDNF	brain-derived neurotrophic factor
BRCA1	breast cancer 1, early onset
BRCA2	breast cancer 2, early onset
BTK	Bruton agammaglobulinemia tyrosine kinase
CIB1	calcium and integrin binding 1 (calmyrin)
CREB3	cAMP responsive element binding protein 3
CREB3L1	cAMP responsive element binding protein 3-like 1
CSNK2A1	casein kinase 2, alpha 1 polypeptide
CSNK2A2	casein kinase 2, alpha prime polypeptide
CRADD	CASP2 and RIPK1 domain containing adaptor with death domain
CFLAR	CASP8 and FADD-like apoptosis regulator
CASP10	caspase 10, apoptosis-related cysteine peptidase
CASP2	caspase 2, apoptosis-related cysteine peptidase
CASP3	caspase 3, apoptosis-related cysteine peptidase
CASP4	caspase 4, apoptosis-related cysteine peptidase
CASP6	caspase 6, apoptosis-related cysteine peptidase
CASP8AP2	caspase 8 associated protein 2
CASP8	caspase 8, apoptosis-related cysteine peptidase
CASP9	caspase 9, apoptosis-related cysteine peptidase
CAAP1	caspase activity and apoptosis inhibitor 1
CTNNA1	catenin (cadherin-associated protein), alpha 1, 102kDa
CTNNB1	catenin (cadherin-associated protein), beta 1, 88kDa
CTSC	cathepsin C
CTSH	cathepsin H
CTSK	cathepsin K
CTSL	cathepsin L
CTSS	cathepsin S
CTSV	cathepsin V
CAV1	caveolin 1, caveolae protein, 22kDa
CEBPB	CCAAT/enhancer binding protein (C/EBP), beta
CD24	CD24 molecule
CD27	CD27 molecule
CD28	CD28 molecule
CD38	CD38 molecule
CD3E	CD3e molecule, epsilon (CD3-TCR complex)
CD44	CD44 molecule (Indian blood group)
CD5	CD5 molecule
CD70	CD70 molecule
CD74	CD74 molecule, major histocompatibility complex, class II invariant chain
CCAR2	cell cycle and apoptosis regulator 2
CIDEB	cell death-inducing DFFA-like effector b
CDIP1	cell death-inducing p53 target 1
CHAC1	ChaC, cation transport regulator homolog 1 (E. coli)
CHEK2	checkpoint kinase 2
CX3CL1	chemokine (C-X3-C motif) ligand 1
CX3CR1	chemokine (C-X3-C motif) receptor 1
CXCL12	chemokine (C-X-C motif) ligand 12
CLU	clusterin
COL2A1	collagen, type II, alpha 1
CSF2	colony stimulating factor 2 (granulocyte-macrophage)
CTTN	cortactin
CUL1	cullin 1
CUL2	cullin 2
CUL3	cullin 3
CUL4A	cullin 4A
CUL5	cullin 5
CDKN1A	cyclin-dependent kinase inhibitor 1A (p21, Cip1)
CDKN2D	cyclin-dependent kinase inhibitor 2D (p19, inhibits CDK4)
CYLD	cylindromatosis (turban tumor syndrome)
CTH	cystathionine gamma-lyase
CRIP1	cysteine-rich protein 1 (intestinal)
CYCS	cytochrome c, somatic
CYP1B1	cytochrome P450, family 1, subfamily B, polypeptide 1
DPF2	D4, zinc and double PHD fingers family 2
DDX3X	DEAD (Asp-Glu-Ala-Asp) box helicase 3, X-linked
DAP3	death associated protein 3
DEDD	death effector domain containing
DIDO1	death inducer-obliterator 1
DAP	death-associated protein
DAPK1	death-associated protein kinase 1
DAPK2	death-associated protein kinase 2
DAXX	death-domain associated protein
DEPTOR	DEP domain containing MTOR-interacting protein
DIABLO	diablo, IAP-binding mitochondrial protein
DDIT3	DNA-damage-inducible transcript 3
DDIT4	DNA-damage-inducible transcript 4
DNAJA1	DnaJ (Hsp40) homolog, subfamily A, member 1
DNAJC10	DnaJ (Hsp40) homolog, subfamily C, member 10
DBH	dopamine beta-hydroxylase (dopamine beta-monooxygenase)
DYRK2	dual-specificity tyrosine-(Y)-phosphorylation regulated kinase 2
DNM1L	dynamin 1-like
EP300	E1A binding protein p300
E2F1	E2F transcription factor 1
E2F2	E2F transcription factor 2
EDA2R	ectodysplasin A2 receptor
ELL3	elongation factor RNA polymerase II-like 3
ERP29	endoplasmic reticulum protein 29
ERN1	endoplasmic reticulum to nucleus signaling 1
ERN2	endoplasmic reticulum to nucleus signaling 2
ENO1	enolase 1, (alpha)
EPHA2	EPH receptor A2
EPO	erythropoietin
EEF1E1	eukaryotic translation elongation factor 1 epsilon 1
EIF2AK3	eukaryotic translation initiation factor 2-alpha kinase 3
EIF5A	eukaryotic translation initiation factor 5A
ERCC2	excision repair cross-complementation group 2
ERCC6	excision repair cross-complementation group 6
EYA1	EYA transcriptional coactivator and phosphatase 1
EYA2	EYA transcriptional coactivator and phosphatase 2
EYA3	EYA transcriptional coactivator and phosphatase 3
EYA4	EYA transcriptional coactivator and phosphatase 4
FAM162A	family with sequence similarity 162, member A
FAF1	Fas (TNFRSF6) associated factor 1
FADD	Fas (TNFRSF6)-associated via death domain
FAIM	Fas apoptotic inhibitory molecule
FAIM2	Fas apoptotic inhibitory molecule 2
FAS	Fas cell surface death receptor
FASLG	Fas ligand (TNF superfamily, member 6)
FASTK	Fas-activated serine/threonine kinase
FBXW7	F-box and WD repeat domain containing 7, E3 ubiquitin protein ligase
FBXO7	F-box protein 7
FCGR2B	Fc fragment of IgG, low affinity IIb, receptor (CD32)
FEM1B	fem-1 homolog b (C. elegans)
FGA	fibrinogen alpha chain
FGB	fibrinogen beta chain
FGG	fibrinogen gamma chain
FGFR1	fibroblast growth factor receptor 1
FGFR3	fibroblast growth factor receptor 3
FIS1	fission 1 (mitochondrial outer membrane) homolog (S. cerevisiae)
FLCN	folliculin
FHIT	fragile histidine triad
FXN	frataxin
FZD1	frizzled class receptor 1
FZD9	frizzled class receptor 9
FYN	FYN proto-oncogene, Src family tyrosine kinase
GPER1	G protein-coupled estrogen receptor 1
G0S2	G0/G1 switch 2
GABARAP	GABA(A) receptor-associated protein
GGCT	gamma-glutamylcyclotransferase
GATA1	GATA binding protein 1 (globin transcription factor 1)
GATA4	GATA binding protein 4
GDNF	glial cell derived neurotrophic factor
GRINA	glutamate receptor, ionotropic, N-methyl D-aspartate-associated protein 1 (glutamate binding)
GCLC	glutamate-cysteine ligase, catalytic subunit
GCLM	glutamate-cysteine ligase, modifier subunit
QRICH1	glutamine-rich 1
GPX1	glutathione peroxidase 1
GSTP1	glutathione S-transferase pi 1
GSK3A	glycogen synthase kinase 3 alpha
GSK3B	glycogen synthase kinase 3 beta
GZMB	granzyme B (granzyme 2, cytotoxic T-lymphocyte-associated serine esterase 1)
GHITM	growth hormone inducible transmembrane protein
GNAI2	guanine nucleotide binding protein (G protein), alpha inhibiting activity polypeptide 2
HRK	harakiri, BCL2 interacting protein
HRAS	Harvey rat sarcoma viral oncogene homolog
HSPB1	heat shock 27kDa protein 1
HELLS	helicase, lymphoid-specific
HMOX1	heme oxygenase (decycling) 1
HGF	hepatocyte growth factor (hepapoietin A; scatter factor)
HNRNPK	heterogeneous nuclear ribonucleoprotein K
HMGB2	high mobility group box 2
HINT1	histidine triad nucleotide binding protein 1
HDAC1	histone deacetylase 1
HIPK1	homeodomain interacting protein kinase 1
HIPK2	homeodomain interacting protein kinase 2
HERPUD1	homocysteine-inducible, endoplasmic reticulum stress-inducible, ubiquitin-like domain member 1
HTRA2	HtrA serine peptidase 2
HTT	huntingtin
HIP1	huntingtin interacting protein 1
HIP1R	huntingtin interacting protein 1 related
HYAL2	hyaluronoglucosaminidase 2
HIC1	hypermethylated in cancer 1
HIF1A	hypoxia inducible factor 1, alpha subunit (basic helix-loop-helix transcription factor)
HYOU1	hypoxia up-regulated 1
IER3	immediate early response 3
IVNS1ABP	influenza virus NS1A binding protein
INHBA	inhibin, beta A
INHBB	inhibin, beta B
ING2	inhibitor of growth family, member 2
IKBKE	inhibitor of kappa light polypeptide gene enhancer in B-cells, kinase epsilon
ITPR1	inositol 1,4,5-trisphosphate receptor, type 1
INS	insulin
IGF1	insulin-like growth factor 1 (somatomedin C)
ITM2C	integral membrane protein 2C
ITGA6	integrin, alpha 6
ITGAV	integrin, alpha V
ICAM1	intercellular adhesion molecule 1
IFI27	interferon, alpha-inducible protein 27
IFI6	interferon, alpha-inducible protein 6
IFNB1	interferon, beta 1, fibroblast
IFNG	interferon, gamma
IFI16	interferon, gamma-inducible protein 16
IL1A	interleukin 1, alpha
IL1B	interleukin 1, beta
IL10	interleukin 10
IL12A	interleukin 12A
IL19	interleukin 19
IL2	interleukin 2
IL20RA	interleukin 20 receptor, alpha
IL33	interleukin 33
IL4	interleukin 4
IL6R	interleukin 6 receptor
IL7	interleukin 7
JAK2	Janus kinase 2
KRT18	keratin 18
KRT8	keratin 8
KITLG	KIT ligand
LMNA	lamin A/C
LCK	LCK proto-oncogene, Src family tyrosine kinase
LGALS3	lectin, galactoside-binding, soluble, 3
LTB	lymphotoxin beta (TNF superfamily, member 3)
LTBR	lymphotoxin beta receptor (TNFR superfamily, member 3)
KDM1A	lysine (K)-specific demethylase 1A
MIF	macrophage migration inhibitory factor (glycosylation-inhibiting factor)
MAL	mal, T-cell differentiation protein
MKNK2	MAP kinase interacting serine/threonine kinase 2
MADD	MAP-kinase activating death domain
MELK	maternal embryonic leucine zipper kinase
MMP9	matrix metallopeptidase 9 (gelatinase B, 92kDa gelatinase, 92kDa type IV collagenase)
MNT	MAX network transcriptional repressor
MDM2	MDM2 proto-oncogene, E3 ubiquitin protein ligase
MAGED1	melanoma antigen family D, 1
MUL1	mitochondrial E3 ubiquitin protein ligase 1
MFF	mitochondrial fission factor
MAPK7	mitogen-activated protein kinase 7
MAPK8	mitogen-activated protein kinase 8
MAPK8IP1	mitogen-activated protein kinase 8 interacting protein 1
MAPK8IP2	mitogen-activated protein kinase 8 interacting protein 2
MAPK9	mitogen-activated protein kinase 9
MAP2K4	mitogen-activated protein kinase kinase 4
MAP2K5	mitogen-activated protein kinase kinase 5
MAP3K5	mitogen-activated protein kinase kinase kinase 5
MOAP1	modulator of apoptosis 1
MSX1	msh homeobox 1
MUC1	mucin 1, cell surface associated
MLH1	mutL homolog 1
MSH2	mutS homolog 2
MSH6	mutS homolog 6
MYBBP1A	MYB binding protein (P160) 1a
MAZ	MYC-associated zinc finger protein (purine-binding transcription factor)
MCL1	myeloid cell leukemia 1
MLLT11	myeloid/lymphoid or mixed-lineage leukemia (trithorax homolog, Drosophila); translocated to, 11
NACC2	NACC family member 2, BEN and BTB (POZ) domain containing
NDUFA13	NADH dehydrogenase (ubiquinone) 1 alpha subcomplex, 13
NDUFS3	NADH dehydrogenase (ubiquinone) Fe-S protein 3, 30kDa (NADH-coenzyme Q reductase)
NOX1	NADPH oxidase 1
NCK1	NCK adaptor protein 1
NCK2	NCK adaptor protein 2
NGF	nerve growth factor (beta polypeptide)
NGFR	nerve growth factor receptor
NF1	neurofibromin 1
NRP1	neuropilin 1
NBN	nibrin
NOS3	nitric oxide synthase 3 (endothelial cell)
NKX3-1	NK3 homeobox 1
NME5	NME/NM23 family member 5
NMT1	N-myristoyltransferase 1
NONO	non-POU domain containing, octamer-binding
NFATC4	nuclear factor of activated T-cells, cytoplasmic, calcineurin-dependent 4
NFE2L2	nuclear factor, erythroid 2-like 2
NUPR1	nuclear protein, transcriptional regulator, 1
NR4A2	nuclear receptor subfamily 4, group A, member 2
NOC2L	nucleolar complex associated 2 homolog (S. cerevisiae)
NOL3	nucleolar protein 3 (apoptosis repressor with CARD domain)
OPA1	optic atrophy 1 (autosomal dominant)
PAK2	p21 protein (Cdc42/Rac)-activated kinase 2
PIDD1	p53-induced death domain protein 1
PDX1	pancreatic and duodenal homeobox 1
PTH	parathyroid hormone
PARK7	parkinson protein 7
PPIA	peptidylprolyl isomerase A (cyclophilin A)
PPIF	peptidylprolyl isomerase F
PRDX2	peroxiredoxin 2
PPARD	peroxisome proliferator-activated receptor delta
PERP	PERP, TP53 apoptosis effector
PMAIP1	phorbol-12-myristate-13-acetate-induced protein 1
PTEN	phosphatase and tensin homolog
PIK3CB	phosphatidylinositol-4,5-bisphosphate 3-kinase, catalytic subunit beta
PDE3A	phosphodiesterase 3A, cGMP-inhibited
PIK3R1	phosphoinositide-3-kinase, regulatory subunit 1 (alpha)
PEA15	phosphoprotein enriched in astrocytes 15
PIH1D1	PIH1 domain containing 1
PTTG1IP	pituitary tumor-transforming 1 interacting protein
PLAUR	plasminogen activator, urokinase receptor
PF4	platelet factor 4
PLEKHF1	pleckstrin homology domain containing, family F (with FYVE domain) member 1
PHIP	pleckstrin homology domain interacting protein
PHLDA3	pleckstrin homology-like domain, family A, member 3
PLAGL2	pleiomorphic adenoma gene-like 2
PARP1	poly (ADP-ribose) polymerase 1
PARP2	poly (ADP-ribose) polymerase 2
PCGF2	polycomb group ring finger 2
POLB	polymerase (DNA directed), beta
KCNQ3	potassium voltage-gated channel, KQT-like subfamily, member 3
POU4F1	POU class 4 homeobox 1
POU4F2	POU class 4 homeobox 2
PSEN1	presenilin 1
PARL	presenilin associated, rhomboid-like
PAWR	PRKC, apoptosis, WT1, regulator
PDCD10	programmed cell death 10
PDCD5	programmed cell death 5
PDCD6	programmed cell death 6
P4HB	prolyl 4-hydroxylase, beta polypeptide
PML	promyelocytic leukemia
PTGIS	prostaglandin I2 (prostacyclin) synthase
PTGS2	prostaglandin-endoperoxide synthase 2 (prostaglandin G/H synthase and cyclooxygenase)
PSMD10	proteasome (prosome, macropain) 26S subunit, non-ATPase, 10
PSME3	proteasome (prosome, macropain) activator subunit 3 (PA28 gamma; Ki)
PDIA3	protein disulfide isomerase family A, member 3
PIAS4	protein inhibitor of activated STAT, 4
PRKCA	protein kinase C, alpha
PRKCD	protein kinase C, delta
PRKDC	protein kinase, DNA-activated, catalytic polypeptide
PRKRA	protein kinase, interferon-inducible double stranded RNA dependent activator
PPP1CA	protein phosphatase 1, catalytic subunit, alpha isozyme
PPP1R13B	protein phosphatase 1, regulatory subunit 13B
PPP1R15A	protein phosphatase 1, regulatory subunit 15A
PPP2R1A	protein phosphatase 2, regulatory subunit A, alpha
PPP2R1B	protein phosphatase 2, regulatory subunit A, beta
PPM1F	protein phosphatase, Mg2+/Mn2+ dependent, 1F
PTPN1	protein tyrosine phosphatase, non-receptor type 1
PTPN2	protein tyrosine phosphatase, non-receptor type 2
PTPRC	protein tyrosine phosphatase, receptor type, C
PINK1	PTEN induced putative kinase 1
P2RX4	purinergic receptor P2X, ligand-gated ion channel, 4
P2RX7	purinergic receptor P2X, ligand-gated ion channel, 7
PYCARD	PYD and CARD domain containing
PYCR1	pyrroline-5-carboxylate reductase 1
PDK1	pyruvate dehydrogenase kinase, isozyme 1
PDK2	pyruvate dehydrogenase kinase, isozyme 2
RAD9A	RAD9 homolog A (S. pombe)
RAF1	Raf-1 proto-oncogene, serine/threonine kinase
RBCK1	RanBP-type and C3HC4-type zinc finger containing 1
RHOT1	ras homolog family member T1
RHOT2	ras homolog family member T2
RB1CC1	RB1-inducible coiled-coil 1
RIPK1	receptor (TNFRSF)-interacting serine-threonine kinase 1
RET	ret proto-oncogene
RB1	retinoblastoma 1
ARHGEF2	Rho/Rac guanine nucleotide exchange factor (GEF) 2
RPL11	ribosomal protein L11
RPS27L	ribosomal protein S27-like
RPS3	ribosomal protein S3
RPS6KB1	ribosomal protein S6 kinase, 70kDa, polypeptide 1
RPS7	ribosomal protein S7
RRP8	ribosomal RNA processing 8, methyltransferase, homolog (yeast)
RNF186	ring finger protein 186
RNF34	ring finger protein 34, E3 ubiquitin protein ligase
RNF41	ring finger protein 41, E3 ubiquitin protein ligase
RRN3	RRN3 RNA polymerase I transcription factor homolog (S. cerevisiae)
S100A8	S100 calcium binding protein A8
S100A9	S100 calcium binding protein A9
SLFN12	schlafen family member 12
SFRP1	secreted frizzled-related protein 1
SCG2	secretogranin II
SERINC3	serine incorporator 3
STK11	serine/threonine kinase 11
STK24	serine/threonine kinase 24
STK25	serine/threonine kinase 25
STK3	serine/threonine kinase 3
STK4	serine/threonine kinase 4
STYXL1	serine/threonine/tyrosine interacting-like 1
SERPINE1	serpin peptidase inhibitor, clade E (nexin, plasminogen activator inhibitor type 1), member 1
SIAH1	siah E3 ubiquitin protein ligase 1
SIAH2	siah E3 ubiquitin protein ligase 2
SPN	sialophorin
SIRT1	sirtuin 1
SIVA1	SIVA1, apoptosis-inducing factor
SKIL	SKI-like proto-oncogene
SMAD3	SMAD family member 3
SNAI1	snail family zinc finger 1
SNAI2	snail family zinc finger 2
SNW1	SNW domain containing 1
SCN2A	sodium channel, voltage-gated, type II, alpha subunit
SLC25A31	solute carrier family 25 (mitochondrial carrier; adenine nucleotide translocator), member 31
SLC25A4	solute carrier family 25 (mitochondrial carrier; adenine nucleotide translocator), member 4
SLC25A5	solute carrier family 25 (mitochondrial carrier; adenine nucleotide translocator), member 5
SLC25A6	solute carrier family 25 (mitochondrial carrier; adenine nucleotide translocator), member 6
SLC35F6	solute carrier family 35, member F6
SST	somatostatin
SSTR3	somatostatin receptor 3
SHH	sonic hedgehog
SORT1	sortilin 1
SP100	SP100 nuclear antigen
SGMS1	sphingomyelin synthase 1
SGPL1	sphingosine-1-phosphate lyase 1
SGPP1	sphingosine-1-phosphate phosphatase 1
SPI1	Spi-1 proto-oncogene
SFPQ	splicing factor proline/glutamine-rich
SRC	SRC proto-oncogene, non-receptor tyrosine kinase
SFN	stratifin
SOD1	superoxide dismutase 1, soluble
ST20	suppressor of tumorigenicity 20
SRPX	sushi-repeat containing protein, X-linked
STX4	syntaxin 4
TAF9B	TAF9B RNA polymerase II, TATA box binding protein (TBP)-associated factor, 31kDa
TFPT	TCF3 (E2A) fusion partner (in childhood Leukemia)
TERT	telomerase reverse transcriptase
THBS1	thrombospondin 1
TIMP3	TIMP metallopeptidase inhibitor 3
TM2D1	TM2 domain containing 1
TRAF1	TNF receptor-associated factor 1
TRAF2	TNF receptor-associated factor 2
TRAP1	TNF receptor-associated protein 1
TRADD	TNFRSF1A-associated via death domain
TLR3	toll-like receptor 3
TLR4	toll-like receptor 4
TLR6	toll-like receptor 6
TICAM1	toll-like receptor adaptor molecule 1
TOPORS	topoisomerase I binding, arginine/serine-rich, E3 ubiquitin protein ligase
TRIAP1	TP53 regulated inhibitor of apoptosis 1
TCF7L2	transcription factor 7-like 2 (T-cell specific, HMG-box)
TGFB1	transforming growth factor, beta 1
TGFB2	transforming growth factor, beta 2
TGFBR1	transforming growth factor, beta receptor 1
TIMM50	translocase of inner mitochondrial membrane 50 homolog (S. cerevisiae)
TMBIM6	transmembrane BAX inhibitor motif containing 6
TMEM109	transmembrane protein 109
TMEM14A	transmembrane protein 14A
TMEM161A	transmembrane protein 161A
TRIB3	tribbles pseudokinase 3
TREM2	triggering receptor expressed on myeloid cells 2
TRIM32	tripartite motif containing 32
TNF	tumor necrosis factor
TNFSF10	tumor necrosis factor (ligand) superfamily, member 10
TNFRSF10B	tumor necrosis factor receptor superfamily, member 10b
TNFRSF10C	tumor necrosis factor receptor superfamily, member 10c, decoy without an intracellular domain
TNFRSF12A	tumor necrosis factor receptor superfamily, member 12A
TNFRSF1A	tumor necrosis factor receptor superfamily, member 1A
TNFRSF1B	tumor necrosis factor receptor superfamily, member 1B
TNFRSF25	tumor necrosis factor receptor superfamily, member 25
TNFAIP3	tumor necrosis factor, alpha-induced protein 3
TPD52L1	tumor protein D52-like 1
TP53	tumor protein p53
TP53BP2	tumor protein p53 binding protein 2
TP63	tumor protein p63
TP73	tumor protein p73
UBB	ubiquitin B
USP47	ubiquitin specific peptidase 47
UBE4B	ubiquitination factor E4B
UNC5B	unc-5 homolog B (C. elegans)
URI1	URI1, prefoldin-like chaperone
UMOD	uromodulin
AKT1	v-akt murine thymoma viral oncogene homolog 1
VNN1	vanin 1
ERBB3	v-erb-b2 avian erythroblastic leukemia viral oncogene homolog 3
MYC	v-myc avian myelocytomatosis viral oncogene homolog
VDAC2	voltage-dependent anion channel 2
VHL	von Hippel-Lindau tumor suppressor, E3 ubiquitin protein ligase
RELA	v-rel avian reticuloendotheliosis viral oncogene homolog A
WNT1	wingless-type MMTV integration site family, member 1
WNT16	wingless-type MMTV integration site family, member 16
WNT4	wingless-type MMTV integration site family, member 4
WNT5A	wingless-type MMTV integration site family, member 5A
WFS1	Wolfram syndrome 1 (wolframin)
WWOX	WW domain containing oxidoreductase
XBP1	X-box binding protein 1
YBX3	Y box binding protein 3
YAP1	Yes-associated protein 1
ZNF205	zinc finger protein 205
ZDHHC3	zinc finger, DHHC-type containing 3
ZMYND11	zinc finger, MYND-type containing 11
TMEM238L	transmembrane protein 238 like
C8orf44-SGK3	C8orf44-SGK3 readthrough
RACK1	receptor for activated C kinase ...
RIPK3	receptor interacting serine/thre...
PTPMT1	protein tyrosine phosphatase mit...
RFFL	ring finger and FYVE like domain...
LRRK2	leucine rich repeat kinase 2
IFI27L1	interferon alpha inducible prote...
JMY	junction mediating and regulator...
ADORA2A	adenosine A2a receptor
RNF183	ring finger protein 183
TMC8	transmembrane channel like 8
ZSWIM2	zinc finger SWIM-type containing...
ZNF385B	zinc finger protein 385B
DAB2IP	DAB2 interacting protein
DAPK3	death associated protein kinase ...
DEDD2	death effector domain containing...
DDX5	DEAD-box helicase 5
GSDME	gasdermin E
METTL21C	methyltransferase 21C, AARS1 lys...
RTKN2	rhotekin 2
DDIAS	DNA damage induced apoptosis sup...
FGF10	fibroblast growth factor 10
SGK3	serum/glucocorticoid regulated k...
PELI3	pellino E3 ubiquitin protein lig...
MPV17L	MPV17 mitochondrial inner membra...
ZNF385A	zinc finger protein 385A
BEX3	brain expressed X-linked 3
BBC3	BCL2 binding component 3
PRELID1	PRELI domain containing 1
BLOC1S2	biogenesis of lysosomal organell...
TMEM102	transmembrane protein 102
SENP1	SUMO specific peptidase 1
UBQLN1	ubiquilin 1
ERO1A	endoplasmic reticulum oxidoreduc...
HSPA1A	heat shock protein family A (Hsp...
HSPA1B	heat shock protein family A (Hsp...
NANOS3	nanos C2HC-type zinc finger 3
INCA1	inhibitor of CDK, cyclin A1 inte...
GFRAL	GDNF family receptor alpha like ...
CHCHD10	coiled-coil-helix-coiled-coil-he...
MIR132	microRNA 132
MIR133A1	microRNA 133a-1
MIR15A	microRNA 15a
MIR16-1	microRNA 16-1
MIR17	microRNA 17
MIR186	microRNA 186
MIR195	microRNA 195
MIR198	microRNA 198
MIR19A	microRNA 19a
MIR21	microRNA 21
MIR210	microRNA 210
MIR221	microRNA 221
MIR222	microRNA 222
MIR26B	microRNA 26b
MIR27B	microRNA 27b
MIR29B1	microRNA 29b-1
MIR92A1	microRNA 92a-1
MAGEA3	MAGE family member A3
TIFAB	TIFA inhibitor
RRM2B	ribonucleotide reductase regulat...
PRKN	parkin RBR E3 ubiquitin protein ...
TXNDC12	thioredoxin domain containing 12...
DDX47	DEAD-box helicase 47
SHISA5	shisa family member 5
GSKIP	GSK3B interacting protein
ZC3HC1	zinc finger C3HC-type containing...
SEPTIN4	septin 4
MIR449A	microRNA 449a
STRADB	STE20 related adaptor beta
SELENOS	selenoprotein S
PRODH	proline dehydrogenase 1
ASAH2	N-acylsphingosine amidohydrolase...
TRIM39	tripartite motif containing 39
MEIS3	Meis homeobox 3
PLSCR3	phospholipid scramblase 3
PAK5	p21 (RAC1) activated kinase 5
BIRC6	baculoviral IAP repeat containin...
FNIP2	folliculin interacting protein 2...
SH3RF1	SH3 domain containing ring finge...
USP28	ubiquitin specific peptidase 28 ...
SELENOK	selenoprotein K
QARS1	glutaminyl-tRNA synthetase 1
BCL3	BCL3 transcription coactivator
RPL26	ribosomal protein L26
FIGNL1	fidgetin like 1
TMBIM1	transmembrane BAX inhibitor motif
SFRP2	secreted frizzled related protein
NFKBIZ	NFKB inhibitor zeta
BMI1	BMI1 proto-oncogene, polycomb
MARCHF7	membrane associated ring-CH-type...
SOD2	superoxide dismutase 2
BOK	BCL2 family apoptosis regulator ...
TAF9	TATA-box binding protein associa...
TPT1	tumor protein, translationally-c...
RTL10	retrotransposon Gag like 10
BCL2L12	BCL2 like 12
ARMC10	armadillo repeat containing 10
IFI27L2	interferon alpha inducible prote...
TMEM117	transmembrane protein 117
TRAF7	TNF receptor associated factor 7...
ING5	inhibitor of growth family membe...
COA8	cytochrome c oxidase assembly fa...
SYVN1	synoviolin 1
FBH1	F-box DNA helicase 1
MAEL	maelstrom spermatogenic transpos...
LGALS12	galectin 12
ITPRIP	inositol 1,4,5-trisphosphate rec...
SCRT2	scratch family transcriptional r...
TNFSF12	TNF superfamily member 12
TNFRSF10A	TNF receptor superfamily member ...
BMF	Bcl2 modifying factor
ZNF622	zinc finger protein 622
DAPL1	death associated protein like 1 ...
NOG	noggin
NHERF1	NHERF family PDZ scaffold protei...
ATP5IF1	ATP synthase inhibitory factor s...
DELE1	DAP3 binding cell death enhancer...
USP15	ubiquitin specific peptidase 15 ...

## Sheet: necroptosis
b)necroptosis-related genes
ATRX	alpha thalassemia/mental retardation syndrome X-linked
APP	amyloid beta (A4) precursor protein
ALK	anaplastic lymphoma receptor tyrosine kinase
AIFM1	apoptosis-inducing factor, mitochondrion-associated, 1
ALOX15	arachidonate 15-lipoxygenase
AXL	AXL receptor tyrosine kinase
BIRC2	baculoviral IAP repeat containing 2
BIRC3	baculoviral IAP repeat containing 3
BCL2	B-cell CLL/lymphoma 2
BNIP3	BCL2/adenovirus E1B 19kDa interacting protein 3
BAX	BCL2-associated X protein
BCL2L11	BCL2-like 11 (apoptosis facilitator)
BID	BH3 interacting domain death agonist
BACH2	BTB and CNC homology 1, basic leucine zipper transcription factor 2
CAMK2A	calcium/calmodulin-dependent protein kinase II alpha
CAMK2B	calcium/calmodulin-dependent protein kinase II beta
CAMK2G	calcium/calmodulin-dependent protein kinase II gamma
CAPN1	calpain 1, (mu/I) large subunit
CAPN2	calpain 2, (m/II) large subunit
CFLAR	CASP8 and FADD-like apoptosis regulator
CASP1	caspase 1, apoptosis-related cysteine peptidase
CASP8	caspase 8, apoptosis-related cysteine peptidase
CD40	CD40 molecule, TNF receptor superfamily member 5
CHMP1A	charged multivesicular body protein 1A
CHMP1B	charged multivesicular body protein 1B
CHMP2A	charged multivesicular body protein 2A
CHMP2B	charged multivesicular body protein 2B
CHMP5	charged multivesicular body protein 5
CHMP6	charged multivesicular body protein 6
CHMP7	charged multivesicular body protein 7
CDKN2A	cyclin-dependent kinase inhibitor 2A
CYLD	cylindromatosis (turban tumor syndrome)
CYBB	cytochrome b-245, beta polypeptide
DDX58	DEAD (Asp-Glu-Ala-Asp) box polypeptide 58
DIABLO	diablo, IAP-binding mitochondrial protein
DNMT1	DNA (cytosine-5-)-methyltransferase 1
DNM1L	dynamin 1-like
EGFR	epidermal growth factor receptor
EIF2AK2	eukaryotic translation initiation factor 2-alpha kinase 2
FAF1	Fas (TNFRSF6) associated factor 1
FADD	Fas (TNFRSF6)-associated via death domain
FAS	Fas cell surface death receptor
FASLG	Fas ligand (TNF superfamily, member 6)
FTH1	ferritin, heavy polypeptide 1
FTL	ferritin, light polypeptide
FLT3	fms-related tyrosine kinase 3
GATA3	GATA binding protein 3
GLUD1	glutamate dehydrogenase 1
GLUD2	glutamate dehydrogenase 2
GLUL	glutamate-ammonia ligase
HSPA4	heat shock 70kDa protein 4
HSP90AA1	heat shock protein 90kDa alpha (cytosolic), class A member 1
HSP90AB1	heat shock protein 90kDa alpha (cytosolic), class B member 1
HMGB1	high mobility group box 1
HAT1	histone acetyltransferase 1
HDAC9	histone deacetylase 9
ID1	inhibitor of DNA binding 1, dominant negative helix-loop-helix protein
ITPK1	inositol-tetrakisphosphate 1-kinase
IFNAR1	interferon (alpha, beta and omega) receptor 1
IFNAR2	interferon (alpha, beta and omega) receptor 2
IFNGR1	interferon gamma receptor 1
IFNGR2	interferon gamma receptor 2 (interferon gamma transducer 1)
IRF9	interferon regulatory factor 9
IFNA1	interferon, alpha 1
IFNA10	interferon, alpha 10
IFNA14	interferon, alpha 14
IFNA16	interferon, alpha 16
IFNA17	interferon, alpha 17
IFNA2	interferon, alpha 2
IFNA21	interferon, alpha 21
IFNA4	interferon, alpha 4
IFNA5	interferon, alpha 5
IFNA7	interferon, alpha 7
IFNA8	interferon, alpha 8
IFNB1	interferon, beta 1, fibroblast
IFNG	interferon, gamma
IL1A	interleukin 1, alpha
IL1B	interleukin 1, beta
IL33	interleukin 33
IDH1	isocitrate dehydrogenase 1 (NADP+), soluble
IDH2	isocitrate dehydrogenase 2 (NADP+), mitochondrial
JAK1	Janus kinase 1
JAK2	Janus kinase 2
JAK3	Janus kinase 3
KLF9	Kruppel-like factor 9
LEF1	lymphoid enhancer-binding factor 1
MAPK10	mitogen-activated protein kinase 10
MAPK8	mitogen-activated protein kinase 8
MAPK9	mitogen-activated protein kinase 9
MAP3K7	mitogen-activated protein kinase kinase kinase 7
NLRP3	NLR family, pyrin domain containing 3
MPG	N-methylpurine-DNA glycosylase
PANX1	pannexin 1
PPIA	peptidylprolyl isomerase A (cyclophilin A)
PPID	peptidylprolyl isomerase D
PLA2G4A	phospholipase A2, group IVA (cytosolic, calcium-dependent)
PLA2G4C	phospholipase A2, group IVC (cytosolic, calcium-independent)
PYGL	phosphorylase, glycogen, liver
PYGM	phosphorylase, glycogen, muscle
PYGB	phosphorylase, glycogen; brain
PLK1	polo-like kinase 1
PARP1	poly (ADP-ribose) polymerase 1
PYCARD	PYD and CARD domain containing
RBCK1	RanBP-type and C3HC4-type zinc finger containing 1
RIPK1	receptor (TNFRSF)-interacting serine-threonine kinase 1
SQSTM1	sequestosome 1
SHARPIN	SHANK-associated RH domain interactor
STAT1	signal transducer and activator of transcription 1, 91kDa
STAT2	signal transducer and activator of transcription 2, 113kDa
STAT3	signal transducer and activator of transcription 3 (acute-phase response factor)
STAT4	signal transducer and activator of transcription 4
STAT5A	signal transducer and activator of transcription 5A
STAT5B	signal transducer and activator of transcription 5B
STAT6	signal transducer and activator of transcription 6, interleukin-4 induced
SIRT1	sirtuin 1
SIRT2	sirtuin 2
SIRT3	sirtuin 3
SLC25A31	solute carrier family 25 (mitochondrial carrier; adenine nucleotide translocator), member 31
SLC25A4	solute carrier family 25 (mitochondrial carrier; adenine nucleotide translocator), member 4
SLC25A5	solute carrier family 25 (mitochondrial carrier; adenine nucleotide translocator), member 5
SLC25A6	solute carrier family 25 (mitochondrial carrier; adenine nucleotide translocator), member 6
SLC39A7	solute carrier family 39 (zinc transporter), member 7
SPATA2	spermatogenesis associated 2
SPATA2L	spermatogenesis associated 2-like
SMPD1	sphingomyelin phosphodiesterase 1, acid lysosomal
STUB1	STIP1 homology and U-box containing protein 1, E3 ubiquitin protein ligase
TARDBP	TAR DNA binding protein
TERT	telomerase reverse transcriptase
TRAF2	TNF receptor-associated factor 2
TRAF5	TNF receptor-associated factor 5
TRADD	TNFRSF1A-associated via death domain
TLR3	toll-like receptor 3
TLR4	toll-like receptor 4
TICAM1	toll-like receptor adaptor molecule 1
TSC1	tuberous sclerosis 1
TNF	tumor necrosis factor
TNFSF10	tumor necrosis factor (ligand) superfamily, member 10
TNFRSF10B	tumor necrosis factor receptor superfamily, member 10b
TNFRSF1A	tumor necrosis factor receptor superfamily, member 1A
TNFRSF1B	tumor necrosis factor receptor superfamily, member 1B
TNFRSF21	tumor necrosis factor receptor superfamily, member 21
TNFAIP3	tumor necrosis factor, alpha-induced protein 3
TYK2	tyrosine kinase 2
USP21	ubiquitin specific peptidase 21
USP22	ubiquitin specific peptidase 22
VPS4A	vacuolar protein sorting 4 homolog A (S. cerevisiae)
VPS4B	vacuolar protein sorting 4 homolog B (S. cerevisiae)
MYC	v-myc avian myelocytomatosis viral oncogene homolog
MYCN	v-myc avian myelocytomatosis viral oncogene neuroblastoma derived homolog
VDAC1	voltage-dependent anion channel 1
VDAC2	voltage-dependent anion channel 2
VDAC3	voltage-dependent anion channel 3
XIAP	X-linked inhibitor of apoptosis
ZBP1	Z-DNA binding protein 1
RNF31	interferon regulatory factor 9 /// ring finger protein 31
RIPK3	receptor-interacting serine-threonine kinase 3
CAMK2D	CaM-kinase II Subunit delta
JMJD7-PLA2G4B	jumonji domain containing 7 /// JMJD7-PLA2G4B readthrough
PLA2G4B	JMJD7-PLA2G4B readthrough /// phospholipase A2, group IVB (cytosolic)
MLKL	MLKL
PGAM5	PGAM5
CHMP3	CHMP3
RNF103-CHMP3	charged multivesicular body protein 3 /// RNF103-CHMP3 readthrough
CHMP4B	CHMP4B
CHMP4A	CHMP4A
CHMP4C	CHMP4C
TRPM7	TRPM7
TNFRSF10A	TNFRSF10A
IFNA6	interferon, alpha 5 /// interferon, alpha 6
IFNA13	interferon, alpha 1 /// interferon, alpha 13
TICAM2	TICAM2
H2AX	H2AX
H2AC20	H2AC20
H2AC12	H2AC12
H2AC1	H2AC1
H2AW	H2AW
H2AB3	H2AB3
H2AC8	H2AC8
H2AC4	H2AC4
MACROH2A2	MACROH2A2
MACROH2A1	MACROH2A1
H2AC19	H2AC19
H2AJ	H2AJ
H2AB1	H2AB1
H2AC17	H2AC17
H2AC18	H2AC18
H2AC11	H2AC11
H2AC21	H2AC21
H2AZ2	H2AZ2
H2AC7	H2AC7
H2AZ1	H2AZ1
H2AC15	H2AC15
H2AC6	H2AC6
H2AC13	H2AC13
H2AC14	H2AC14
H2AC16	H2AC16
H2AB2	H2AB2
TRIM11	TRIM11
IPMK	IPMK
OTULIN	OTULIN
BRAF	B-Raf proto-oncogene, serine/threonine kinase /// KIAA1549
TARDBP	0
APP	0
TNFRSF21	0

## Sheet: pyroptosis
c）pyroptosis-related genes
Gene Symbol	Gene Description
BAK1	BCL2 antagonist/killer 1
BAX	BCL2 associated X
CHMP2A	Charged multivesicular body protein 2A
CHMP2B	Charged multivesicular body protein 2B
CHMP3	Charged multivesicular body protein 3
CHMP4A	Charged multivesicular body protein 4A
CHMP4B	Charged multivesicular body protein 4B
CHMP4C	Charged multivesicular body protein 4C
CHMP6	Charged multivesicular body protein 6
CHMP7	Charged multivesicular body protein 7
CYCS	Cytochrome c, somatic
HMGB1	High mobility group box 1
IL1A	Interleukin 1 alpha
IRF1	Interferon regulatory factor 1
IRF2	Interferon regulatory factor 2
TP53	Tumor protein p53
TP63	Tumor protein p63
CASP6	Cysteine-aspartic acid protease 6
CASP9	Cysteine-aspartic acid protease 9
GPX4	Glutathione peroxidase 4
IL6	Interleukin 6
NLRP2	NLR family pyrin domain containing 2
NLRP3	NLR family pyrin domain containing 3
NLRP6	NLR family pyrin domain containing 6
NLRP7	NLR family pyrin domain containing 7
NOD1	Nucleotide binding oligomerization domain containing 1
NOD2	Nucleotide binding oligomerization domain containing 2
PJVK	Pejvakin
PLCG1	Phospholipase C gamma 1
PRKACA	Protein kinase cAMP-activated catalytic subunit alpha
PYCARD	PYD and CARD domain containing
SCAF11	SR-related CTD associated factor 11
TIRAP	TIR domain containing adaptor protein
TNF	Tumor necrosis factor
APIP	APAF1 interacting protein
DHX9	DExH-box helicase 9
GZMA	Granzyme A
NAIP	NLR family apoptosis inhibitory protein
NLRP9	NLR family pyrin domain containing 9
ZBP1	Z-DNA binding protein 1
CASP3	Cysteine-aspartic acid protease 3
CASP5	Cysteine-aspartic acid protease 5
ELANE	Elastase, neutrophil expressed
IL18	Interleukin 18
IL1B	Interleukin 1 beta
GZMB	Granzyme B
AIM2	Absent in melanoma 2
CASP8	Cysteine-aspartic acid protease 8
GSDMA	Gasdermin A
GSDMB	Gasdermin B
GSDMC	Gasdermin C
NLRC4	NLR family CARD domain containing 4
NLRP1	NLR family pyrin domain containing 1
CASP1	Cysteine-aspartic acid protease 1
CASP4	Cysteine-aspartic acid protease 4
GSDMD	Gasdermin D
GSDME	Gasdermin E

## Sheet: ferroptosis
d) ferroptosis-related genes
Gene Symbol	Gene Description
SAT2	spermidine/spermine N1-acetyltransferas
CTH	cystathionine gamma-lyase
FDFT1	farnesyl-diphosphate farnesyltransferase 1
ACSL6	acyl-CoA synthetase long-chain family member 6
COQ2	coenzyme Q2 4-hydroxybenzoate polyprenyltransferase
GCLM	glutamate-cysteine ligase, modifier subunit
GSS	glutathione synthetase
HMGCR	3-hydroxy-3-methylglutaryl-CoA reductase
MAP1LC3C	microtubule-associated protein 1 light chain 3 gamma
PCBP1	poly(rC) binding protein 1
PCBP2	poly(rC) binding protein 2
ACSL5	acyl-CoA synthetase long-chain family member 5
STEAP3	STEAP family member 3, metalloreductase
PRNP	prion protein
SLC39A8	solute carrier family 39 (zinc transporter), member 8
TXNRD1	thioredoxin reductase 1
VDAC3	voltage-dependent anion channel 3
MAP1LC3B	microtubule-associated protein 1 light chain 3 beta
RPL8	ribosomal protein L8
IREB2	iron-responsive element binding protein 2
ATP5MC3	ATP5MC3
CS	citrate synthase
EMC2	ER membrane protein complex subunit 2
ACSF2	acyl-CoA synthetase family member 2
NOX1	NADPH oxidase 1
CYBB	cytochrome b-245, beta polypeptide
NOX3	NADPH oxidase 3
NOX4	NADPH oxidase 4
NOX5	NADPH oxidase, EF-hand calcium binding domain 5
DUOX1	dual oxidase 1
DUOX2	dual oxidase 2
G6PD	glucose-6-phosphate dehydrogenase
PGD	phosphogluconate dehydrogenase
VDAC2	voltage-dependent anion channel 2
PIK3CA	phosphatidylinositol-4,5-bisphosphate 3-kinase, catalytic subunit alpha
FLT3	fms-related tyrosine kinase 3
SCP2	sterol carrier protein 2
TP53	tumor protein p53
ACSL4	acyl-CoA synthetase long-chain family member 4
LPCAT3	lysophosphatidylcholine acyltransferase 3
NRAS	neuroblastoma RAS viral (v-ras) oncogene homolog
KRAS	Kirsten rat sarcoma viral oncogene homolog
HRAS	Harvey rat sarcoma viral oncogene homolog
TF	transferrin
TFRC	transferrin receptor
TFR2	transferrin receptor 2
SLC38A1	solute carrier family 38, member 1
SLC1A5	solute carrier family 1 (neutral amino acid transporter), member 5
GLS2	glutaminase 2 (liver, mitochondrial)
GOT1	glutamic-oxaloacetic transaminase 1, soluble
CARS1	CARS1
ALOX5	arachidonate 5-lipoxygenase
KEAP1	kelch-like ECH-associated protein 1
HMOX1	heme oxygenase (decycling) 1
ATG5	autophagy related 5
ATG7	autophagy related 7
NCOA4	nuclear receptor coactivator 4
ALOX12	arachidonate 12-lipoxygenase
ALOX12B	arachidonate 12-lipoxygenase, 12R type
ALOX15	arachidonate 15-lipoxygenase
ALOX15B	arachidonate 15-lipoxygenase, type B
ALOXE3	arachidonate lipoxygenase 3
PHKG2	phosphorylase kinase, gamma 2 (testis)
ACO1	aconitase 1, soluble
G6PDX	G6PDX
ULK1	unc-51 like autophagy activating kinase 1
ATG3	autophagy related 3
ATG4D	ATG4D
BECN1	beclin 1, autophagy related
MAP1LC3A	MAP1LC3A
GABARAPL2	GABA(A) receptor-associated protein-like 2
GABARAPL1	GABA(A) receptor-associated protein like 1
ATG16L1	autophagy related 16-like 1 (S. cerevisiae)
WIPI1	WD repeat domain, phosphoinositide interacting 1
WIPI2	WD repeat domain, phosphoinositide interacting 2
SNX4	sorting nexin 4
ATG13	autophagy related 13
ULK2	unc-51 like autophagy activating kinase 2
SAT1	spermidine/spermine N1-acetyltransferase 1
EGFR	epidermal growth factor receptor
MAPK3	mitogen-activated protein kinase 3
MAPK1	mitogen-activated protein kinase 1
BID	BH3 interacting domain death agonist
ZEB1	ZEB1
DPP4	dipeptidyl-peptidase 4
CDKN2A	cyclin-dependent kinase inhibitor 2A
PEBP1	phosphatidylethanolamine binding protein 1
SOCS1	suppressor of cytokine signaling 1
CDO1	cysteine dioxygenase type 1
MYB	v-myb avian myeloblastosis viral oncogene homolog
MAPK8	mitogen-activated protein kinase 8
MAPK9	mitogen-activated protein kinase 9
CHAC1	ChaC, cation transport regulator homolog 1 (E. coli)
MAPK14	mitogen-activated protein kinase 14
LINC00472	long intergenic non-protein coding RNA 472
PRKAA2	protein kinase, AMP-activated, alpha 2 catalytic subunit
PRKAA1	protein kinase, AMP-activated, alpha 1 catalytic subunit
ELAVL1	ELAV like RNA binding protein 1
BAP1	BRCA1 associated protein-1 (ubiquitin carboxy-terminal hydrolase)
ABCC1	ATP-binding cassette, sub-family C (CFTR/MRP), member 1
MIR6852	MIR6852
ACVR1B	activin A receptor, type IB
TGFBR1	transforming growth factor, beta receptor 1
EPAS1	endothelial PAS domain protein 1
HILPDA	hypoxia inducible lipid droplet-associated
HIF1A	hypoxia inducible factor 1, alpha subunit (basic helix-loop-helix transcription factor)
IFNG	interferon, gamma
ANO6	ANO6
LPIN1	lipin 1
HMGB1	high mobility group box 1
TNFAIP3	tumor necrosis factor, alpha-induced protein 3
TLR4	toll-like receptor 4
ATF3	activating transcription factor 3
ATM	ATM serine/threonine kinase
YY1AP1	YY1 associated protein 1
EGLN2	EGLN2
MIOX	MIOX
TAFAZZIN	TAFAZZIN
MTDH	metadherin
IDH1	isocitrate dehydrogenase 1 (NADP+), soluble
SIRT1	sirtuin 1
FBXW7	F-box and WD repeat domain containing 7, E3 ubiquitin protein ligase
PANX1	pannexin 1
DNAJB6	DnaJ (Hsp40) homolog, subfamily B, member 6
BACH1	BTB and CNC homology 1, basic leucine zipper transcription factor 1
LONP1	lon peptidase 1, mitochondrial
CD82	CD82 molecule
IL1B	interleukin 1, beta
CTSB	cathepsin B
POR	P450 (cytochrome) oxidoreductase
CYB5R1	cytochrome b5 reductase 1
ELOVL5	ELOVL fatty acid elongase 5
FADS1	FADS1
PTEN	phosphatase and tensin homolog
NR1D1	NR1D1
NR1D2	nuclear receptor subfamily 1, group D, member 2
TBK1	TANK-binding kinase 1
IL6	interleukin 6
USP7	ubiquitin specific peptidase 7 (herpes virus-associated)
miR-182-5p	miR-182-5p
miR-378a-3p	miR-378a-3p
ATF4	activating transcription factor 4
AQP3	aquaporin 3 (Gill blood group)
AQP5	aquaporin 5
AQP8	aquaporin 8
LINC00618	LINC00618
MT1DP	MT1DP
PEX10	peroxisomal biogenesis factor 10
AGPAT3	1-acylglycerol-3-phosphate O-acyltransferase 3
PEX12	peroxisomal biogenesis factor 12
CHP1	calcineurin-like EF-hand protein 1
GPAT4	GPAT4
BRPF1	bromodomain and PHD finger containing, 1
OSBPL9	oxysterol binding protein-like 9
INTS2	INTS2
MMD	monocyte to macrophage differentiation-associated
CYP4F8	cytochrome P450, family 4, subfamily F, polypeptide 8
MLLT1	myeloid/lymphoid or mixed-lineage leukemia (trithorax homolog, Drosophila); translocated to, 1
TTPA	tocopherol (alpha) transfer protein
GRIA3	glutamate receptor, ionotropic, AMPA 3
EPT1	EPT1
POM121L12	POM121L12
LIG3	ligase III, DNA, ATP-dependent
AEBP2	AEBP2
AGPS	alkylglycerone phosphate synthase
CDCA3	cell division cycle associated 3
PEX2	peroxisomal biogenesis factor 2
PEX6	peroxisomal biogenesis factor 6
TIMM9	translocase of inner mitochondrial membrane 9 homolog (yeast)
DCAF7	DDB1 and CUL4 associated factor 7
LCE2C	LCE2C
FAR1	FAR1
PHF21A	PHD finger protein 21A
SMAD7	SMAD family member 7
LYRM1	LYR motif containing 1
AMN	amnion associated transmembrane protein
PEX3	peroxisomal biogenesis factor 3
MTCH1	mitochondrial carrier 1
ACADSB	acyl-CoA dehydrogenase, short/branched chain
PVT1	PVT1
hsa_circ_0008367	hsa_circ_0008367
SLC39A14	solute carrier family 39 (zinc transporter), member 14
MAP3K11	mitogen-activated protein kinase kinase kinase 11
GSK3B	glycogen synthase kinase 3 beta
BRD7	bromodomain containing 7
SLC25A28	solute carrier family 25 (mitochondrial iron transporter), member 28
MFN2	mitofusin 2
SLC11A2	solute carrier family 11 (proton-coupled divalent metal ion transporter), member 2
ZFAS1	ZFAS1
TSC1	tuberous sclerosis 1
TGFB1	transforming growth factor, beta 1
SNCA	synuclein, alpha (non A4 component of amyloid precursor)
SIRT3	sirtuin 3
CGAS	CGAS
STING1	STING1
HDDC3	HDDC3
MIR761	MIR761
MDM2	MDM2 proto-oncogene, E3 ubiquitin protein ligase
MDM4	MDM4, p53 regulator
MIR214	MIR214
DLD	dihydrolipoamide dehydrogenase
WWTR1	WW domain containing transcription regulator 1
PRKCA	protein kinase C, alpha
LGMN	legumain
SMPD1	sphingomyelin phosphodiesterase 1, acid lysosomal
MYCN	v-myc avian myelocytomatosis viral oncogene neuroblastoma derived homolog
IFNA1	interferon, alpha 1
IFNA2	interferon, alpha 2
IFNA4	interferon, alpha 4
IFNA5	interferon, alpha 5
IFNA6	IFNA6
IFNA7	interferon, alpha 7
IFNA8	interferon, alpha 8
IFNA10	interferon, alpha 10
IFNA13	IFNA13
IFNA14	interferon, alpha 14
IFNA16	interferon, alpha 16
IFNA17	interferon, alpha 17
IFNA21	interferon, alpha 21
SMG9	SMG9 nonsense mediated mRNA decay factor
PPARG	peroxisome proliferator-activated receptor gamma
MIR335	MIR335
SNX5	sorting nexin 5
PAQR3	progestin and adipoQ receptor family member III
MICU1	mitochondrial calcium uptake 1
TOR2A	TOR2A
MIR375	MIR375
MAP3K14	mitogen-activated protein kinase kinase kinase 14
CircKDM4C	CircKDM4C
MIR324	MIR324
QSOX1	quiescin Q6 sulfhydryl oxidase 1
MIB2	MIB2
CLTRN	CLTRN
KLF2	Kruppel-like factor 2
MIR5096	MIR5096
HOTAIR	HOTAIR
H19	H19
FOXO4	forkhead box O4
YTHDC2	YTH domain containing 2
DDR2	discoidin domain receptor tyrosine kinase 2
SLC39A7	solute carrier family 39 (zinc transporter), member 7
TRIM46	tripartite motif containing 46
ACSL1	acyl-CoA synthetase long-chain family member 1
KDM5A	lysine (K)-specific demethylase 5A
TRIM21	tripartite motif containing 21
DPEP1	dipeptidase 1 (renal)
CYGB	CYGB
IDO1	indoleamine 2,3-dioxygenase 1
GSTZ1	glutathione S-transferase zeta 1
GJA1	gap junction protein, alpha 1, 43kDa
SLC7A11	solute carrier family 7 (anionic amino acid transporter light chain, xc- system), member 11
PGRMC1	progesterone receptor membrane component 1
CIRBP	cold inducible RNA binding protein
circPSEN1	circPSEN1
USP11	ubiquitin specific peptidase 11
YAP1	Yes-associated protein 1
MIR135B	MIR135B
TRIM26	tripartite motif containing 26
NDRG1	N-myc downstream regulated 1
MIR302A	MIR302A
ASMTL-AS1	ASMTL antisense RNA 1
FADS2	fatty acid desaturase 2
PIEZO1	piezo-type mechanosensitive ion channel component 1
LIFR	leukemia inhibitory factor receptor alpha
PTPN6	protein tyrosine phosphatase, non-receptor type 6
MIR15A	MIR15A
EGR1	early growth response 1
ADAM23	ADAM metallopeptidase domain 23
ARHGEF26-AS1	ARHGEF26-AS1
CPEB1	cytoplasmic polyadenylation element binding protein 1
COX4I2	COX4I2
lncRNA AABR07017145.1	lncRNA AABR07017145.1
TIMP1	TIMP metallopeptidase inhibitor 1
KDM6B	lysine (K)-specific demethylase 6B
METTL14	METTL14
MIB1	MIB1
KDM5C	lysine (K)-specific demethylase 5C
MEG3	maternally expressed 3 (non-protein coding)
CCDC6	coiled-coil domain containing 6
CFL1	cofilin 1 (non-muscle)
MIR539	MIR539
KMT2D	lysine (K)-specific methyltransferase 2D
PTGS2	prostaglandin-endoperoxide synthase 2 (prostaglandin G/H synthase and cyclooxygenase)
SLC40A1	SLC40A1
FTH1	ferritin, heavy polypeptide 1
GPX4	glutathione peroxidase 4
HSPB1	heat shock 27kDa protein 1
NFE2L2	nuclear factor, erythroid 2-like 2
AKR1C1	aldo-keto reductase family 1, member C1
AKR1C2	AKR1C2
AKR1C3	aldo-keto reductase family 1, member C3
RB1	retinoblastoma 1
HSF1	heat shock transcription factor 1
GCLC	glutamate-cysteine ligase, catalytic subunit
SQSTM1	sequestosome 1
NQO1	NAD(P)H dehydrogenase, quinone 1
MUC1	mucin 1, cell surface associated
SLC3A2	solute carrier family 3 (amino acid transporter heavy chain), member 2
MT1G	metallothionein 1G
CISD1	CDGSH iron sulfur domain 1
FANCD2	FANCD2
FTMT	FTMT
HSPA5	heat shock 70kDa protein 5 (glucose-regulated protein, 78kDa)
HELLS	helicase, lymphoid-specific
SCD	stearoyl-CoA desaturase (delta-9-desaturase)
SRC	SRC proto-oncogene, non-receptor tyrosine kinase
STAT3	signal transducer and activator of transcription 3 (acute-phase response factor)
PML	promyelocytic leukemia
MTOR	mechanistic target of rapamycin (serine/threonine kinase)
NFS1	NFS1 cysteine desulfurase
TP63	tumor protein p63
CDKN1A	cyclin-dependent kinase inhibitor 1A (p21, Cip1)
MIR137	MIR137
ENPP2	ectonucleotide pyrophosphatase/phosphodiesterase 2
FH	fumarate hydratase
CISD2	CISD2
MIR9-1	MIR9-1
MIR9-2	MIR9-2
MIR9-3	MIR9-3
CBS	cystathionine-beta-synthase
ISCU	iron-sulfur cluster assembly enzyme
ACSL3	acyl-CoA synthetase long-chain family member 3
OTUB1	OTUB1
CD44	CD44 molecule (Indian blood group)
LINC00336	LINC00336
BRD4	bromodomain containing 4
PRDX6	peroxiredoxin 6
MIR17	MIR17
SESN2	SESN2
NF2	neurofibromin 2 (merlin)
ARNTL	aryl hydrocarbon receptor nuclear translocator-like
JUN	jun proto-oncogene
CA9	carbonic anhydrase IX
TMBIM4	transmembrane BAX inhibitor motif containing 4
PLIN2	perilipin 2
MIR212	MIR212
Fer1HCH	Fer1HCH
AIFM2	AIFM2
LAMP2	lysosomal-associated membrane protein 2
ZFP36	ZFP36 ring finger protein
PROM2	PROM2
CHMP5	charged multivesicular body protein 5
CHMP6	charged multivesicular body protein 6
CAV1	caveolin 1, caveolae protein, 22kDa
GCH1	GTP cyclohydrolase 1
DAZAP1	DAZ associated protein 1
PIR	pirin (iron-binding nuclear protein)
FTL	ferritin, light polypeptide
HCAR1	HCAR1
SLC16A1	solute carrier family 16 (monocarboxylate transporter), member 1
RRM2	ribonucleotide reductase M2
NR4A1	nuclear receptor subfamily 4, group A, member 1
RPTOR	RPTOR
SREBF1	sterol regulatory element binding transcription factor 1
SREBF2	sterol regulatory element binding transcription factor 2
FZD7	frizzled class receptor 7
P4HB	prolyl 4-hydroxylase, beta polypeptide
NT5DC2	5'-nucleotidase domain containing 2
BCAT2	branched chain amino-acid transaminase 2, mitochondrial
PLA2G6	phospholipase A2, group VI (cytosolic, calcium-independent)
MIR424	MIR424
PARK7	parkinson protein 7
FXN	frataxin
SUV39H1	suppressor of variegation 3-9 homolog 1 (Drosophila)
ATF2	activating transcription factor 2
ACOT1	ACOT1
ALDH3A2	aldehyde dehydrogenase 3 family, member A2
STK11	serine/threonine kinase 11
FNDC5	FNDC5
CircIL4R	CircIL4R
CDH1	cadherin 1, type 1, E-cadherin (epithelial)
NEDD4L	neural precursor cell expressed, developmentally down-regulated 4-like, E3 ubiquitin protein ligase
BRD2	bromodomain containing 2
BRD3	bromodomain containing 3
BRDT	bromodomain, testis-specific
DECR1	2,4-dienoyl CoA reductase 1, mitochondrial
GLRX5	glutaredoxin 5
NCOA3	nuclear receptor coactivator 3
NR5A2	nuclear receptor subfamily 5, group A, member 2
PANX2	PANX2
RHEBP1	RHEBP1
TFAP2A	transcription factor AP-2 alpha (activating enhancer binding protein 2 alpha)
CP	ceruloplasmin (ferroxidase)
ARF6	ADP-ribosylation factor 6
GDF15	growth differentiation factor 15
ABHD12	ABHD12
PPP1R13L	protein phosphatase 1, regulatory subunit 13 like
TFAM	transcription factor A, mitochondrial
KDM3B	lysine (K)-specific demethylase 3B
RNF113A	RNF113A
AHCY	adenosylhomocysteinase
circ-TTBK2	circ-TTBK2
MIR522	MIR522
IDH2	isocitrate dehydrogenase 2 (NADP+), mitochondrial
PPARA	peroxisome proliferator-activated receptor alpha
NOS2	nitric oxide synthase 2, inducible
SIAH2	siah E3 ubiquitin protein ligase 2
RELA	v-rel avian reticuloendotheliosis viral oncogene homolog A
VDR	vitamin D (1,25- dihydroxyvitamin D3) receptor
NEDD4	neural precursor cell expressed, developmentally down-regulated 4, E3 ubiquitin protein ligase
PRDX1	peroxiredoxin 1
AR	androgen receptor
MTF1	metal-regulatory transcription factor 1
COPZ1	coatomer protein complex, subunit zeta 1
NUPR1	nuclear protein, transcriptional regulator, 1
USP35	USP35
NEAT1	NEAT1
PARP1	poly (ADP-ribose) polymerase 1
PARP2	poly (ADP-ribose) polymerase 2
PARP3	poly (ADP-ribose) polymerase family, member 3
PARP4	poly (ADP-ribose) polymerase family, member 4
PARP6	poly (ADP-ribose) polymerase family, member 6
PARP8	poly (ADP-ribose) polymerase family, member 8
PARP9	PARP9
PARP10	PARP10
PARP11	poly (ADP-ribose) polymerase family, member 11
PARP12	poly (ADP-ribose) polymerase family, member 12
PARP14	PARP14
PARP15	PARP15
PARP16	poly (ADP-ribose) polymerase family, member 16
PDSS2	prenyl (decaprenyl) diphosphate synthase, subunit 2
TXN	thioredoxin
SENP1	SENP1
OIP5-AS1	OIP5-AS1
MIR190A	MIR190A
FGF21	fibroblast growth factor 21
CREB1	cAMP responsive element binding protein 1
CREB3	cAMP responsive element binding protein 3
CREB5	CREB5
MIR130B	MIR130B
BEX1	brain expressed, X-linked 1
ASAH2	ASAH2
FABP4	fatty acid binding protein 4, adipocyte
AKT1S1	AKT1S1
MLST8	MTOR associated protein, LST8 homolog (S. cerevisiae)
TYRO3	TYRO3 protein tyrosine kinase
SIRT6	sirtuin 6
TMSB4X	thymosin beta 4, X-linked
TMSB4Y	thymosin beta 4, Y-linked
KIF20A	kinesin family member 20A
ECH1	enoyl CoA hydratase 1, peroxisomal
circRHOT1	circRHOT1
ETV4	ets variant 4
MEG8	MEG8
VCP	valosin containing protein
circ_0007142	circ_0007142
RBMS1	RNA binding motif, single stranded interacting protein 1
KDM4A	lysine (K)-specific demethylase 4A
MGST1	MGST1
circKIF4A	circKIF4A
miR-7-5p	miR-7-5p
circ_0067934	circ_0067934
MPC1	mitochondrial pyruvate carrier 1
CHMP1A	charged multivesicular body protein 1A
CAMKK2	calcium/calmodulin-dependent protein kinase kinase 2, beta
SOX2	SRY (sex determining region Y)-box 2
SRSF9	SRSF9
PROK2	PROK2
MIR4443	MIR4443
SIRT2	sirtuin 2
circRNA1615	circRNA1615
MIR27A	MIR27A
MIR670	MIR670
MEF2C	myocyte enhancer factor 2C
EZH2	enhancer of zeste 2 polycomb repressive complex 2 subunit
PEDS1	PEDS1
ADAMTS13	ADAM metallopeptidase with thrombospondin type 1 motif, 13
CDC25A	cell division cycle 25A
CircFNDC3B	CircFNDC3B
PPARD	peroxisome proliferator-activated receptor delta
ENO3	enolase 3 (beta, muscle)
LCN2	lipocalin 2
MARCHF5	MARCHF5
TRIB2	tribbles pseudokinase 2
DHODH	dihydroorotate dehydrogenase (quinone)
MIR545	MIR545
PDK4	pyruvate dehydrogenase kinase, isozyme 4
CircPVT1	CircPVT1
MIR9-3HG	MIR9-3HG
ADIPOQ	adiponectin, C1Q and collagen domain containing
circDTL	circDTL
mmu_circRNA_0000309	mmu_circRNA_0000309
PTPN18	protein tyrosine phosphatase, non-receptor type 18 (brain-derived)
ABCC5	ATP-binding cassette, sub-family C (CFTR/MRP), member 5
CISD3	CISD3
MS4A15	MS4A15
FURIN	furin (paired basic amino acid cleaving enzyme)
circRHBG	circRHBG
GALNT14	polypeptide N-acetylgalactosaminyltransferase 14
KLHDC3	kelch domain containing 3
LINC01833	LINC01833
circGFRA1	circGFRA1
MAPKAP1	mitogen-activated protein kinase associated protein 1
PRR5	proline rich 5 (renal)
RICTOR	RICTOR
GSTM1	glutathione S-transferase mu 1
TERT	telomerase reverse transcriptase
circ0097009	circ0097009
TMEM161B-DT	TMEM161B-DT
circEPSTI1	circEPSTI1
MIR18A	MIR18A
RARRES2	retinoic acid receptor responder (tazarotene induced) 2

## Sheet: cuproptosis
e) cuproptosis-related genes
Gene Symbol	Gene Description
FDX1	ferredoxin 1
LIAS	lipoic acid synthetase
LIPT1	lipoyltransferase 1
DLD	dihydrolipoamide dehydrogenase
DLAT	dihydrolipoamide S-acetyltransferase
PDHA1	pyruvate dehydrogenase (lipoamide) alpha 1
PDHB	pyruvate dehydrogenase (lipoamide) beta
SLC31A1	solute carrier family 31 (copper transporter), member 1
FLNA	filamin A, alpha
FLNB	filamin B, beta
MYH9	myosin, heavy chain 9, non-muscle
TLN1	talin 1
DBN1	drebrin 1
ACTA1	actin, alpha 1, skeletal muscle
ACTA2	actin, alpha 2, smooth muscle, aorta
ACTB	actin, beta
ACTBL2	actin beta like 2
ACTC1	actin, alpha, cardiac muscle 1
ACTG1	actin, gamma 1, smooth muscle, enteric
ACTG2	actin, gamma 2, smooth muscle, enteric
MYH10	myosin, heavy chain 10, non-muscle
NCKAP1	NCK-associated protein 1
RPN1	ribophorin I
SLC3A2	solute carrier family 3 (amino acid transporter heavy chain), member 2
SLC7A11	solute carrier family 7 (anionic amino acid transporter light chain, xc- system), member 11
WASF2	WAS protein family, member 2
CYFIP1	cytoplasmic FMR1 interacting protein 1
ABI2	abl-interactor 2
BRK1	Bub1-Related Kinase
RAC1	ras-related C3 botulinum toxin substrate 1 (rho family, small GTP binding protein Rac1)
METTL16	methyltransferase like 16
PRKAA2	protein kinase, AMP-activated, alpha 2 catalytic subunit
MTF1	metal-regulatory transcription factor 1
GLS	glutaminase
CDKN2A	cyclin-dependent kinase inhibitor 2A
COX11	cytochrome c oxidase assembly homolog 11 (yeast)
UBE2D2	ubiquitin-conjugating enzyme E2D 2
COX17	cytochrome c oxidase copper chaperone COX17
UBE2D4	ubiquitin-conjugating enzyme E2D 4 (putative)
PDE3B	phosphodiesterase 3B, cGMP-inhibited
ATP7A	ATPase, Cu++ transporting, alpha polypeptide
UBE2D1	ubiquitin-conjugating enzyme E2D 1
MAP2K1	mitogen-activated protein kinase kinase 1
PDK1	pyruvate dehydrogenase kinase, isozyme 1
UBE2D3	ubiquitin-conjugating enzyme E2D 3
DBT	dihydrolipoamide branched chain transacylase E2
SOD1	superoxide dismutase 1, soluble
SLC25A3	solute carrier family 25 (mitochondrial carrier; phosphate carrier), member 3
DLST	dihydrolipoamide S-succinyltransferase (E2 component of 2-oxo-glutarate complex)
ULK2	cytochrome c oxidase copper chaperone COX17
CP	ceruloplasmin (ferroxidase)
AOC3	amine oxidase, copper containing 3
SLC31A2	solute carrier family 31 (copper transporter), member 2
DBH	dopamine beta-hydroxylase (dopamine beta-monooxygenase)
LOXL2	lysyl oxidase-like 2
ULK1	unc-51 like autophagy activating kinase 1
ATP7B	ATPase, Cu++ transporting, beta polypeptide
VEGFA	vascular endothelial growth factor A
CCS	copper chaperone for superoxide dismutase
MAP2K2	mitogen-activated protein kinase kinase 2
ATOX1	antioxidant 1 copper chaperone
TYR	tyrosinase

## Sheet: autophagy
f) autophagy-related genes
Gene Symbol	Gene Description
HDAC6	histone deacetylase 6 [Source:HGNC S...
BCL2L11	BCL2 like 11 [Source:HGNC Symbol;Acc...
WASHC1	WASH complex subunit 1 [Source:HGNC ...
TOM1	target of myb1 membrane trafficking ...
DNM1L	dynamin 1 like [Source:HGNC Symbol;A...
OPTN	optineurin [Source:HGNC Symbol;Acc:H...
RNF41	ring finger protein 41 [Source:HGNC ...
CDK5	cyclin dependent kinase 5 [Source:HG...
TRIM13	tripartite motif containing 13 [Sour...
CALCOCO2	calcium binding and coiled-coil doma...
ZMPSTE24	zinc metallopeptidase STE24 [Source:...
RRAGB	Ras related GTP binding B [Source:HG...
TRIM22	tripartite motif containing 22 [Sour...
NOD1	nucleotide binding oligomerization d...
HAX1	HCLS1 associated protein X-1 [Source...
TRIM38	tripartite motif containing 38 [Sour...
KAT5	lysine acetyltransferase 5 [Source:H...
SPTLC1	serine palmitoyltransferase long cha...
NPRL2	NPR2 like, GATOR1 complex subunit [S...
CAMKK2	calcium/calmodulin dependent protein...
RRAGA	Ras related GTP binding A [Source:HG...
CERS1	ceramide synthase 1 [Source:HGNC Sym...
RFPL3	ret finger protein like 3 [Source:HG...
RFPL2	ret finger protein like 2 [Source:HG...
PLK2	polo like kinase 2 [Source:HGNC Symb...
EHMT2	euchromatic histone lysine methyltra...
TLK2	tousled like kinase 2 [Source:HGNC S...
PIM2	Pim-2 proto-oncogene, serine/threoni...
MID2	midline 2 [Source:HGNC Symbol;Acc:HG...
DEPP1	DEPP1 autophagy regulator [Source:HG...
WDR45	WD repeat domain 45 [Source:HGNC Sym...
LZTS1	leucine zipper tumor suppressor 1 [S...
WDR6	WD repeat domain 6 [Source:HGNC Symb...
SNX18	sorting nexin 18 [Source:HGNC Symbol...
VPS26B	VPS26 retromer complex component B [...
PARK7	Parkinsonism associated deglycase [S...
OSBPL7	oxysterol binding protein like 7 [So...
RAB39B	RAB39B, member RAS oncogene family [...
TRIM6	tripartite motif containing 6 [Sourc...
CLN3	CLN3 lysosomal/endosomal transmembra...
LRRK2	leucine rich repeat kinase 2 [Source...
PLK3	polo like kinase 3 [Source:HGNC Symb...
DRAM2	DNA damage regulated autophagy modul...
CHMP4B	charged multivesicular body protein ...
SOGA1	suppressor of glucose, autophagy ass...
SMCR8	SMCR8-C9orf72 complex subunit [Sourc...
CRYBA1	crystallin beta A1 [Source:HGNC Symb...
SESN3	sestrin 3 [Source:HGNC Symbol;Acc:HG...
CSNK2A2	casein kinase 2 alpha 2 [Source:HGNC...
ADRA1A	adrenoceptor alpha 1A [Source:HGNC S...
TICAM1	TIR domain containing adaptor molecu...
EXOC8	exocyst complex component 8 [Source:...
ADRB2	adrenoceptor beta 2 [Source:HGNC Sym...
ATP6V0E2	ATPase H+ transporting V0 subunit e2...
DAP	death associated protein [Source:HGN...
DAPK1	death associated protein kinase 1 [S...
DAPK3	death associated protein kinase 3 [S...
DCN	decorin [Source:HGNC Symbol;Acc:HGNC...
DDIT3	DNA damage inducible transcript 3 [S...
NLRP6	NLR family pyrin domain containing 6...
EEF1A1	eukaryotic translation elongation fa...
EEF1A2	eukaryotic translation elongation fa...
EIF4E	eukaryotic translation initiation fa...
EIF4G2	eukaryotic translation initiation fa...
FLCN	folliculin [Source:HGNC Symbol;Acc:H...
TRIM65	tripartite motif containing 65 [Sour...
CTTN	cortactin [Source:HGNC Symbol;Acc:HG...
ENDOG	endonuclease G [Source:HGNC Symbol;A...
C9orf72	C9orf72-SMCR8 complex subunit [Sourc...
EP300	E1A binding protein p300 [Source:HGN...
AKT1	AKT serine/threonine kinase 1 [Sourc...
DHRSX	dehydrogenase/reductase X-linked [So...
ERCC4	ERCC excision repair 4, endonuclease...
ERN1	endoplasmic reticulum to nucleus sig...
CCNY	cyclin Y [Source:HGNC Symbol;Acc:HGN...
TPCN2	two pore segment channel 2 [Source:H...
RNF152	ring finger protein 152 [Source:HGNC...
FOXK1	forkhead box K1 [Source:HGNC Symbol;...
MAPK15	mitogen-activated protein kinase 15 ...
ATG14	autophagy related 14 [Source:HGNC Sy...
ATF6	activating transcription factor 6 [S...
RAB3GAP1	RAB3 GTPase activating protein catal...
SIRT2	sirtuin 2 [Source:HGNC Symbol;Acc:HG...
TRIM32	tripartite motif containing 32 [Sour...
USP33	ubiquitin specific peptidase 33 [Sou...
FOXO1	forkhead box O1 [Source:HGNC Symbol;...
FOXO3	forkhead box O3 [Source:HGNC Symbol;...
TAB2	TGF-beta activated kinase 1 (MAP3K7)...
ATG2A	autophagy related 2A [Source:HGNC Sy...
MTCL1	microtubule crosslinking factor 1 [S...
SCFD1	sec1 family domain containing 1 [Sou...
EXOC7	exocyst complex component 7 [Source:...
CLEC16A	C-type lectin domain containing 16A ...
LARP1	La ribonucleoprotein 1, translationa...
UFL1	UFM1 specific ligase 1 [Source:HGNC ...
ATP13A2	ATPase cation transporting 13A2 [Sou...
SIRT1	sirtuin 1 [Source:HGNC Symbol;Acc:HG...
ATP6V0A2	ATPase H+ transporting V0 subunit a2...
DAPK2	death associated protein kinase 2 [S...
SH3BP4	SH3 domain binding protein 4 [Source...
FKBP8	FKBP prolyl isomerase 8 [Source:HGNC...
ATP6V0D2	ATPase H+ transporting V0 subunit d2...
ATP6V1C2	ATPase H+ transporting V1 subunit C2...
MTOR	mechanistic target of rapamycin kina...
ABL1	ABL proto-oncogene 1, non-receptor t...
SNX32	sorting nexin 32 [Source:HGNC Symbol...
MFSD8	major facilitator superfamily domain...
TAB3	TGF-beta activated kinase 1 (MAP3K7)...
RAB3GAP2	RAB3 GTPase activating non-catalytic...
FBXO7	F-box protein 7 [Source:HGNC Symbol;...
SVIP	small VCP interacting protein [Sourc...
FBXL2	F-box and leucine rich repeat protei...
TECPR1	tectonin beta-propeller repeat conta...
DCAF12	DDB1 and CUL4 associated factor 12 [...
TRIM58	tripartite motif containing 58 [Sour...
GAPDH	glyceraldehyde-3-phosphate dehydroge...
ULK3	unc-51 like kinase 3 [Source:HGNC Sy...
POLDIP2	DNA polymerase delta interacting pro...
GPSM1	G protein signaling modulator 1 [Sou...
PTPN22	protein tyrosine phosphatase non-rec...
GATA4	GATA binding protein 4 [Source:HGNC ...
GBA1	glucosylceramidase beta 1 [Source:HG...
HSPB8	heat shock protein family B (small) ...
NUPR1	nuclear protein 1, transcriptional r...
GFAP	glial fibrillary acidic protein [Sou...
ABL2	ABL proto-oncogene 2, non-receptor t...
LAMP3	lysosomal associated membrane protei...
SNX5	sorting nexin 5 [Source:HGNC Symbol;...
SESN1	sestrin 1 [Source:HGNC Symbol;Acc:HG...
HTRA2	HtrA serine peptidase 2 [Source:HGNC...
GNAI3	G protein subunit alpha i3 [Source:H...
GOLGA2	golgin A2 [Source:HGNC Symbol;Acc:HG...
RUFY4	RUN and FYVE domain containing 4 [So...
CHMP4A	charged multivesicular body protein ...
SLC25A4	solute carrier family 25 member 4 [S...
PYCARD	PYD and CARD domain containing [Sour...
TBK1	TANK binding kinase 1 [Source:HGNC S...
SLC25A5	solute carrier family 25 member 5 [S...
GSK3A	glycogen synthase kinase 3 alpha [So...
GSK3B	glycogen synthase kinase 3 beta [Sou...
RMC1	regulator of MON1-CCZ1 [Source:HGNC ...
UBQLN2	ubiquilin 2 [Source:HGNC Symbol;Acc:...
UBQLN1	ubiquilin 1 [Source:HGNC Symbol;Acc:...
HTT	huntingtin [Source:HGNC Symbol;Acc:H...
HGF	hepatocyte growth factor [Source:HGN...
PIK3R4	phosphoinositide-3-kinase regulatory...
HIF1A	hypoxia inducible factor 1 subunit a...
HMGB1	high mobility group box 1 [Source:HG...
HMOX1	heme oxygenase 1 [Source:HGNC Symbol...
HSPB1	heat shock protein family B (small) ...
HTR2B	5-hydroxytryptamine receptor 2B [Sou...
STING1	stimulator of interferon response cG...
NRBP2	nuclear receptor binding protein 2 [...
ACER2	alkaline ceramidase 2 [Source:HGNC S...
IFI16	interferon gamma inducible protein 1...
RFPL4A	ret finger protein like 4A [Source:H...
IFNB1	interferon beta 1 [Source:HGNC Symbo...
IRGM	immunity related GTPase M [Source:HG...
IFNG	interferon gamma [Source:HGNC Symbol...
IL4	interleukin 4 [Source:HGNC Symbol;Ac...
IL10	interleukin 10 [Source:HGNC Symbol;A...
IL10RA	interleukin 10 receptor subunit alph...
FOXK2	forkhead box K2 [Source:HGNC Symbol;...
ITPR1	inositol 1,4,5-trisphosphate recepto...
KDR	kinase insert domain receptor [Sourc...
KIF25	kinesin family member 25 [Source:HGN...
SOGA3	SOGA family member 3 [Source:HGNC Sy...
LEP	leptin [Source:HGNC Symbol;Acc:HGNC:...
LEPR	leptin receptor [Source:HGNC Symbol;...
SNX30	sorting nexin family member 30 [Sour...
MIRLET7B	microRNA let-7b [Source:HGNC Symbol;...
MIR199A1	microRNA 199a-1 [Source:HGNC Symbol;...
MAGEA3	MAGE family member A3 [Source:HGNC S...
MAGEA6	MAGE family member A6 [Source:HGNC S...
MAPT	microtubule associated protein tau [...
MCL1	MCL1 apoptosis regulator, BCL2 famil...
MEFV	MEFV innate immuity regulator, pyrin...
RAB8A	RAB8A, member RAS oncogene family [S...
MET	MET proto-oncogene, receptor tyrosin...
MT3	metallothionein 3 [Source:HGNC Symbo...
MTM1	myotubularin 1 [Source:HGNC Symbol;A...
ATM	ATM serine/threonine kinase [Source:...
NEDD4	NEDD4 E3 ubiquitin protein ligase [S...
NPC1	NPC intracellular cholesterol transp...
CISD2	CDGSH iron sulfur domain 2 [Source:H...
TBC1D25	TBC1 domain family member 25 [Source...
PAFAH1B2	platelet activating factor acetylhyd...
PRKN	parkin RBR E3 ubiquitin protein liga...
SH3GLB1	SH3 domain containing GRB2 like, end...
CDK16	cyclin dependent kinase 16 [Source:H...
WAC	WW domain containing adaptor with co...
SNX7	sorting nexin 7 [Source:HGNC Symbol;...
ATP6V1D	ATPase H+ transporting V1 subunit D ...
ATP6V1H	ATPase H+ transporting V1 subunit H ...
VPS29	VPS29 retromer complex component [So...
ATP6V1A	ATPase H+ transporting V1 subunit A ...
ATP6V1B1	ATPase H+ transporting V1 subunit B1...
ATP6V1B2	ATPase H+ transporting V1 subunit B2...
ATP6V0C	ATPase H+ transporting V0 subunit c ...
ATP6V1C1	ATPase H+ transporting V1 subunit C1...
PIK3C2A	phosphatidylinositol-4-phosphate 3-k...
PIK3C3	phosphatidylinositol 3-kinase cataly...
ATP6V1E1	ATPase H+ transporting V1 subunit E1...
PIK3CA	phosphatidylinositol-4,5-bisphosphat...
PIK3CB	phosphatidylinositol-4,5-bisphosphat...
PIK3R2	phosphoinositide-3-kinase regulatory...
PIP4K2A	phosphatidylinositol-5-phosphate 4-k...
ATP6V0B	ATPase H+ transporting V0 subunit b ...
TPCN1	two pore segment channel 1 [Source:H...
ATP6V1G2	ATPase H+ transporting V1 subunit G2...
ATP6V0A1	ATPase H+ transporting V0 subunit a1...
TRIM34	tripartite motif containing 34 [Sour...
TLR9	toll like receptor 9 [Source:HGNC Sy...
TREM2	triggering receptor expressed on mye...
CTSA	cathepsin A [Source:HGNC Symbol;Acc:...
VPS13C	vacuolar protein sorting 13 homolog ...
RASIP1	Ras interacting protein 1 [Source:HG...
ATG16L1	autophagy related 16 like 1 [Source:...
WIPI1	WD repeat domain, phosphoinositide i...
RNF31	ring finger protein 31 [Source:HGNC ...
TRIM68	tripartite motif containing 68 [Sour...
VPS13D	vacuolar protein sorting 13 homolog ...
TMEM39A	transmembrane protein 39A [Source:HG...
WDR41	WD repeat domain 41 [Source:HGNC Sym...
FBXW7	F-box and WD repeat domain containin...
DRAM1	DNA damage regulated autophagy modul...
PARL	presenilin associated rhomboid like ...
MTMR8	myotubularin related protein 8 [Sour...
PRKAA1	protein kinase AMP-activated catalyt...
AMBRA1	autophagy and beclin 1 regulator 1 [...
PRKAA2	protein kinase AMP-activated catalyt...
PRKACA	protein kinase cAMP-activated cataly...
VPS35	VPS35 retromer complex component [So...
EXOC1	exocyst complex component 1 [Source:...
CISD1	CDGSH iron sulfur domain 1 [Source:H...
PRKD1	protein kinase D1 [Source:HGNC Symbo...
MAPK3	mitogen-activated protein kinase 3 [...
MAPK8	mitogen-activated protein kinase 8 [...
PSAP	prosaposin [Source:HGNC Symbol;Acc:H...
GPR137	G protein-coupled receptor 137 [Sour...
UBQLN4	ubiquilin 4 [Source:HGNC Symbol;Acc:...
TIGAR	TP53 induced glycolysis regulatory p...
BAD	BCL2 associated agonist of cell deat...
RPTOR	regulatory associated protein of MTO...
TBC1D14	TBC1 domain family member 14 [Source...
ELAPOR1	endosome-lysosome associated apoptos...
USP36	ubiquitin specific peptidase 36 [Sou...
QSOX1	quiescin sulfhydryl oxidase 1 [Sourc...
TRIB3	tribbles pseudokinase 3 [Source:HGNC...
RRAGD	Ras related GTP binding D [Source:HG...
SNX6	sorting nexin 6 [Source:HGNC Symbol;...
RALB	RAS like proto-oncogene B [Source:HG...
BCL2	BCL2 apoptosis regulator [Source:HGN...
RFPL1	ret finger protein like 1 [Source:HG...
RHEB	Ras homolog, mTORC1 binding [Source:...
EXOC4	exocyst complex component 4 [Source:...
RNF5	ring finger protein 5 [Source:HGNC S...
SCOC	short coiled-coil protein [Source:HG...
ATG101	autophagy related 101 [Source:HGNC S...
ROCK1	Rho associated coiled-coil containin...
MOAP1	modulator of apoptosis 1 [Source:HGN...
RRAGC	Ras related GTP binding C [Source:HG...
NOD2	nucleotide binding oligomerization d...
MLST8	MTOR associated protein, LST8 homolo...
PINK1	PTEN induced kinase 1 [Source:HGNC S...
MTMR9	myotubularin related protein 9 [Sour...
SNCA	synuclein alpha [Source:HGNC Symbol;...
SNRNP70	small nuclear ribonucleoprotein U1 s...
BNIP3	BCL2 interacting protein 3 [Source:H...
BNIP3L	BCL2 interacting protein 3 like [Sou...
BOK	BCL2 family apoptosis regulator BOK ...
SREBF1	sterol regulatory element binding tr...
SREBF2	sterol regulatory element binding tr...
TRIM21	tripartite motif containing 21 [Sour...
STAT3	signal transducer and activator of t...
STK11	serine/threonine kinase 11 [Source:H...
SUPT5H	SPT5 homolog, DSIF elongation factor...
MAP3K7	mitogen-activated protein kinase kin...
TSPO	translocator protein [Source:HGNC Sy...
GPR137B	G protein-coupled receptor 137B [Sou...
TP53	tumor protein p53 [Source:HGNC Symbo...
TSC1	TSC complex subunit 1 [Source:HGNC S...
TSC2	TSC complex subunit 2 [Source:HGNC S...
RFPL4AL1	ret finger protein like 4A like 1 [S...
UCHL1	ubiquitin C-terminal hydrolase L1 [S...
UVRAG	UV radiation resistance associated [...
VDAC1	voltage dependent anion channel 1 [S...
VHL	von Hippel-Lindau tumor suppressor [...
FZD5	frizzled class receptor 5 [Source:HG...
PHF23	PHD finger protein 23 [Source:HGNC S...
PLEKHF1	pleckstrin homology and FYVE domain ...
TFEB	transcription factor EB [Source:HGNC...
FYCO1	FYVE and coiled-coil domain autophag...
EPM2A	EPM2A glucan phosphatase, laforin [S...
PIP4K2C	phosphatidylinositol-5-phosphate 4-k...
ZC3H12A	zinc finger CCCH-type containing 12A...
ZKSCAN3	zinc finger with KRAB and SCAN domai...
CPTP	ceramide-1-phosphate transfer protei...
NPRL3	NPR3 like, GATOR1 complex subunit [S...
SLC7A5	solute carrier family 7 member 5 [So...
TRIM8	tripartite motif containing 8 [Sourc...
CAPN1	calpain 1 [Source:HGNC Symbol;Acc:HG...
CAPNS1	calpain small subunit 1 [Source:HGNC...
CASP3	caspase 3 [Source:HGNC Symbol;Acc:HG...
SESN2	sestrin 2 [Source:HGNC Symbol;Acc:HG...
PIP4K2B	phosphatidylinositol-5-phosphate 4-k...
ULK1	unc-51 like autophagy activating kin...
KAT8	lysine acetyltransferase 8 [Source:H...
WDR24	WD repeat domain 24 [Source:HGNC Sym...
USP30	ubiquitin specific peptidase 30 [Sou...
KLHL22	kelch like family member 22 [Source:...
IKBKG	inhibitor of nuclear factor kappa B ...
TRIM5	tripartite motif containing 5 [Sourc...
EIF4G3	eukaryotic translation initiation fa...
BECN1	beclin 1 [Source:HGNC Symbol;Acc:HGN...
SNX4	sorting nexin 4 [Source:HGNC Symbol;...
RIPK2	receptor interacting serine/threonin...
CDK5R1	cyclin dependent kinase 5 regulatory...
MTMR3	myotubularin related protein 3 [Sour...
HERC1	HECT and RLD domain containing E3 ub...
USP13	ubiquitin specific peptidase 13 [Sou...
ATP6V0E1	ATPase H+ transporting V0 subunit e1...
LACRT	lacritin [Source:HGNC Symbol;Acc:HGN...
ATP6V1E2	ATPase H+ transporting V1 subunit E2...
BMF	Bcl2 modifying factor [Source:HGNC S...
LRSAM1	leucine rich repeat and sterile alph...
USP10	ubiquitin specific peptidase 10 [Sou...
MTMR4	myotubularin related protein 4 [Sour...
ATP6V0D1	ATPase H+ transporting V0 subunit d1...
ATG12	autophagy related 12 [Source:HGNC Sy...
MTDH	metadherin [Source:HGNC Symbol;Acc:H...
DAPL1	death associated protein like 1 [Sou...
ORMDL3	ORMDL sphingolipid biosynthesis regu...
TP53INP1	tumor protein p53 inducible nuclear ...
ATG5	autophagy related 5 [Source:HGNC Sym...
SPTLC2	serine palmitoyltransferase long cha...
TMEM59	transmembrane protein 59 [Source:HGN...
BAG3	BAG cochaperone 3 [Source:HGNC Symbo...
ATP6V1G1	ATPase H+ transporting V1 subunit G1...
SEC22B	SEC22 homolog B, vesicle trafficking...
VPS26A	VPS26 retromer complex component A [...
FEZ2	fasciculation and elongation protein...
FEZ1	fasciculation and elongation protein...
DEPDC5	DEP domain containing 5, GATOR1 subc...
KDM4A	lysine demethylase 4A [Source:HGNC S...
ULK2	unc-51 like autophagy activating kin...
RUBCN	rubicon autophagy regulator [Source:...
ATG13	autophagy related 13 [Source:HGNC Sy...
KEAP1	kelch like ECH associated protein 1 ...
RB1CC1	RB1 inducible coiled-coil 1 [Source:
APOL1	apolipoprotein L, 1
ARNT	aryl hydrocarbon receptor nuclear translocator
ARSA	arylsulfatase A
ARSB	arylsulfatase B
ATF4	activating transcription factor 4 (tax-responsive enhancer element B67)
ATG10	ATG10 autophagy related 10 homolog (S. cerevisiae)
ATG16L2	ATG16 autophagy related 16-like 2 (S. cerevisiae)
ATG2B	ATG2 autophagy related 2 homolog B (S. cerevisiae)
ATG3	ATG3 autophagy related 3 homolog (S. cerevisiae)
ATG4A	ATG4 autophagy related 4 homolog A (S. cerevisiae)
ATG4B	ATG4 autophagy related 4 homolog B (S. cerevisiae)
ATG4C	ATG4 autophagy related 4 homolog C (S. cerevisiae)
ATG4D	ATG4 autophagy related 4 homolog D (S. cerevisiae)
ATG7	ATG7 autophagy related 7 homolog (S. cerevisiae)
ATG9A	ATG9 autophagy related 9 homolog A (S. cerevisiae)
ATG9B	ATG9 autophagy related 9 homolog B (S. cerevisiae)
ATIC	5-aminoimidazole-4-carboxamide ribonucleotide formyltransferase/IMP cyclohydrolase
BAG1	BCL2-associated athanogene
BAK1	BCL2-antagonist/killer 1
BAX	BCL2-associated X protein
BCL2L1	BCL2-like 1
BID	BH3 interacting domain death agonist
BIRC5	baculoviral IAP repeat-containing 5
BIRC6	baculoviral IAP repeat-containing 6
BNIP1	BCL2/adenovirus E1B 19kDa interacting protein 1
C12orf44	chromosome 12 open reading frame 44
C17orf88	chromosome 17 open reading frame 88
CANX	calnexin
CAPN10	calpain 10
CAPN2	calpain 2, (m/II) large subunit
CASP1	caspase 1, apoptosis-related cysteine peptidase (interleukin 1, beta, convertase)
CASP4	caspase 4, apoptosis-related cysteine peptidase
CASP8	caspase 8, apoptosis-related cysteine peptidase
CCL2	chemokine (C-C motif) ligand 2
CCR2	chemokine (C-C motif) receptor 2
CD46	CD46 molecule, complement regulatory protein
CDKN1A	cyclin-dependent kinase inhibitor 1A (p21, Cip1)
CDKN1B	cyclin-dependent kinase inhibitor 1B (p27, Kip1)
CDKN2A	cyclin-dependent kinase inhibitor 2A (melanoma, p16, inhibits CDK4)
CFLAR	CASP8 and FADD-like apoptosis regulator
CHMP2B	chromatin modifying protein 2B
CTSB	cathepsin B
CTSD	cathepsin D
CTSL1	cathepsin L1
CX3CL1	chemokine (C-X3-C motif) ligand 1
CXCR4	chemokine (C-X-C motif) receptor 4
DIRAS3	DIRAS family, GTP-binding RAS-like 3
DLC1	deleted in liver cancer 1
DNAJB1	DnaJ (Hsp40) homolog, subfamily B, member 1
DNAJB9	DnaJ (Hsp40) homolog, subfamily B, member 9
EDEM1	ER degradation enhancer, mannosidase alpha-like 1
EEF2	eukaryotic translation elongation factor 2
EEF2K	eukaryotic elongation factor-2 kinase
EGFR	epidermal growth factor receptor (erythroblastic leukemia viral (v-erb-b) oncogene homolog, avian)
EIF2AK2	eukaryotic translation initiation factor 2-alpha kinase 2
EIF2AK3	eukaryotic translation initiation factor 2-alpha kinase 3
EIF2S1	eukaryotic translation initiation factor 2, subunit 1 alpha, 35kDa
EIF4EBP1	eukaryotic translation initiation factor 4E binding protein 1
EIF4G1	eukaryotic translation initiation factor 4 gamma, 1
ERBB2	v-erb-b2 erythroblastic leukemia viral oncogene homolog 2, neuro/glioblastoma derived oncogene homolog (avian)
ERO1L	ERO1-like (S. cerevisiae)
FADD	Fas (TNFRSF6)-associated via death domain
FAM48A	family with sequence similarity 48, member A
FAS	Fas (TNF receptor superfamily, member 6)
FKBP1A	FK506 binding protein 1A, 12kDa
FKBP1B	FK506 binding protein 1B, 12.6 kDa
FOS	FBJ murine osteosarcoma viral oncogene homolog
GAA	glucosidase, alpha; acid
GABARAP	GABA(A) receptor-associated protein
GABARAPL1	GABA(A) receptor-associated protein like 1
GABARAPL2	GABA(A) receptor-associated protein-like 2
GNB2L1	guanine nucleotide binding protein (G protein), beta polypeptide 2-like 1
GOPC	golgi-associated PDZ and coiled-coil motif containing
GRID1	glutamate receptor, ionotropic, delta 1
GRID2	glutamate receptor, ionotropic, delta 2
HDAC1	histone deacetylase 1
HGS	hepatocyte growth factor-regulated tyrosine kinase substrate
HSP90AB1	heat shock protein 90kDa alpha (cytosolic), class B member 1
HSPA5	heat shock 70kDa protein 5 (glucose-regulated protein, 78kDa)
HSPA8	heat shock 70kDa protein 8
IKBKB	inhibitor of kappa light polypeptide gene enhancer in B-cells, kinase beta
IKBKE	inhibitor of kappa light polypeptide gene enhancer in B-cells, kinase epsilon
IL24	interleukin 24
ITGA3	integrin, alpha 3 (antigen CD49C, alpha 3 subunit of VLA-3 receptor)
ITGA6	integrin, alpha 6
ITGB1	integrin, beta 1 (fibronectin receptor, beta polypeptide, antigen CD29 includes MDF2, MSK12)
ITGB4	integrin, beta 4
KIAA0226	KIAA0226
KIAA0652	KIAA0652
KIAA0831	KIAA0831
KIF5B	kinesin family member 5B
KLHL24	kelch-like 24 (Drosophila)
LAMP1	lysosomal-associated membrane protein 1
LAMP2	lysosomal-associated membrane protein 2
MAP1LC3A	microtubule-associated protein 1 light chain 3 alpha
MAP1LC3B	microtubule-associated protein 1 light chain 3 beta
MAP1LC3C	microtubule-associated protein 1 light chain 3 gamma
MAP2K7	mitogen-activated protein kinase kinase 7
MAPK1	mitogen-activated protein kinase 1
MAPK8IP1	mitogen-activated protein kinase 8 interacting protein 1
MAPK9	mitogen-activated protein kinase 9
MBTPS2	membrane-bound transcription factor peptidase, site 2
MTMR14	myotubularin related protein 14
MYC	v-myc myelocytomatosis viral oncogene homolog (avian)
NAF1	nuclear assembly factor 1 homolog (S. cerevisiae)
NAMPT	nicotinamide phosphoribosyltransferase
NBR1	neighbor of BRCA1 gene 1
NCKAP1	NCK-associated protein 1
NFE2L2	nuclear factor (erythroid-derived 2)-like 2
NFKB1	nuclear factor of kappa light polypeptide gene enhancer in B-cells 1
NKX2-3	NK2 transcription factor related, locus 3 (Drosophila)
NLRC4	NLR family, CARD domain containing 4
NRG1	neuregulin 1
NRG2	neuregulin 2
NRG3	neuregulin 3
P4HB	prolyl 4-hydroxylase, beta polypeptide
PARK2	Parkinson disease (autosomal recessive, juvenile) 2, parkin
PARP1	poly (ADP-ribose) polymerase 1
PEA15	phosphoprotein enriched in astrocytes 15
PELP1	proline, glutamate and leucine rich protein 1
PEX14	peroxisomal biogenesis factor 14
PEX3	peroxisomal biogenesis factor 3
PPP1R15A	protein phosphatase 1, regulatory (inhibitor) subunit 15A
PRKAB1	protein kinase, AMP-activated, beta 1 non-catalytic subunit
PRKAR1A	protein kinase, cAMP-dependent, regulatory, type I, alpha (tissue specific extinguisher 1)
PRKCD	protein kinase C, delta
PRKCQ	protein kinase C, theta
PTEN	phosphatase and tensin homolog
PTK6	PTK6 protein tyrosine kinase 6
RAB11A	RAB11A, member RAS oncogene family
RAB1A	RAB1A, member RAS oncogene family
RAB24	RAB24, member RAS oncogene family
RAB33B	RAB33B, member RAS oncogene family
RAB5A	RAB5A, member RAS oncogene family
RAB7A	RAB7A, member RAS oncogene family
RAC1	ras-related C3 botulinum toxin substrate 1 (rho family, small GTP binding protein Rac1)
RAF1	v-raf-1 murine leukemia viral oncogene homolog 1
RB1	retinoblastoma 1
RELA	v-rel reticuloendotheliosis viral oncogene homolog A (avian)
RGS19	regulator of G-protein signaling 19
RPS6KB1	ribosomal protein S6 kinase, 70kDa, polypeptide 1
SAR1A	SAR1 homolog A (S. cerevisiae)
SERPINA1	serpin peptidase inhibitor, clade A (alpha-1 antiproteinase, antitrypsin), member 1
SPHK1	sphingosine kinase 1
SPNS1	spinster homolog 1 (Drosophila)
SQSTM1	sequestosome 1
ST13	suppression of tumorigenicity 13 (colon carcinoma) (Hsp70 interacting protein)
TM9SF1	transmembrane 9 superfamily member 1
TMEM49	transmembrane protein 49
TMEM74	transmembrane protein 74
TNFSF10	tumor necrosis factor (ligand) superfamily, member 10
TP53INP2	tumor protein p53 inducible nuclear protein 2
TP63	tumor protein p63
TP73	tumor protein p73
TUSC1	tumor suppressor candidate 1
VAMP3	vesicle-associated membrane protein 3 (cellubrevin)
VAMP7	vesicle-associated membrane protein 7
VEGFA	vascular endothelial growth factor A
WDFY3	WD repeat and FYVE domain containing 3
WDR45L	WDR45-like
WIPI2	WD repeat domain, phosphoinositide interacting 2
ZFYVE1	zinc finger, FYVE domain containing 1

## Sheet: entosis
g) entosis-related genes
Gene Symbol	Gene Description
ATG5	autophagy related 5
ATG7	autophagy related 7
BECN1	beclin 1, autophagy related
CDC42	cell division cycle 42
CDH1	cadherin 1, type 1, E-cadherin (epithelial)
CTNNA1	catenin (cadherin-associated protein), alpha 1, 102kDa
CYBB	cytochrome b-245, beta polypeptide
MYH14	myosin, heavy chain 14, non-muscle
PIK3C3	phosphatidylinositol 3-kinase, catalytic subunit type 3
RHOA	ras homolog family member A
RNF146	ring finger protein 146
ROCK1	Rho-associated, coiled-coil containing protein kinase 1
ROCK2	Rho-associated, coiled-coil containing protein kinase 2
UVRAG	UV radiation resistance associated
PRKAA1	protein kinase, AMP-activated, alpha 1 catalytic subunit
PRKAA2	protein kinase, AMP-activated, alpha 2 catalytic subunit

## Sheet: parthanatos
H) parthanatos-related genes
Gene Symbol	Gene Description
PARP1	poly (ADP-ribose) polymerase 1
MIF	macrophage migration inhibitory factor (glycosylation-inhibiting factor)
AIFM1	apoptosis-inducing factor, mitochondrion-associated, 1
ARH3	ADP-ribosyl-acceptor hydrolase-3
RNF146	ring finger protein 146
ADPRH	ADP-ribosylarginine hydrolase
OGG1	8-oxoguanine DNA glycosylase
HSPA1A /// HSPA1B	heat shock 70kDa protein 1A /// heat shock 70kDa protein 1B
HSPA6	heat shock 70kDa protein 6 (HSP70B')
PARG	poly (ADP-ribose) glycohydrolase

## Sheet: netotic
i) netotic-related genes
Gene Symbol	Gene Description
ELANE	elastase, neutrophil expressed
MMP1	matrix metallopeptidase 1 (interstitial collagenase)
MPO	myeloperoxidase
CAMP	cathelicidin antimicrobial peptide
PADI4	peptidyl arginine deiminase, type IV
SLC8A1	solute carrier family 8 (sodium/calcium exchanger), member 1
PADI4	peptidyl arginine deiminase, type IV
PADI2	peptidyl arginine deiminase, type II
NOX1	NADPH oxidase 1
GSDMD	gasdermin D

## Sheet: alkaliptosis
J) alkaliptosis-related genes
Gene Symbol	Gene Description
IKBKB	inhibitor of kappa light polypeptide gene enhancer in B-cells, kinase beta
NFKB1	nuclear factor of kappa light polypeptide gene enhancer in B-cells 1
CA9	carbonic anhydrase IX
CHUK	conserved helix-loop-helix ubiquitous kinase
IKBKG	inhibitor of kappa light polypeptide gene enhancer in B-cells, kinase gamma
NFKBIA	nuclear factor of kappa light polypeptide gene enhancer in B-cells inhibitor, alpha
RELA	v-rel avian reticuloendotheliosis viral oncogene homolog A

[truncated: 3 more sheets: lysosome, Oxciptosis, disulfidptosis]
